# Supplementary material for: DELTA50: A Highly Accurate Database of Experimental 1H and 13C NMR Chemical Shifts Applied to DFT Benchmarking
Source: Molecules. 2023 Mar 7;28(6):2449. doi: 10.3390/molecules28062449 (PMC10051451; doi:10.3390/molecules28062449)
Supplement: Supplementary file 1 [file molecules-28-02449-s001.zip]

Archive with 2 entries (2 files):
- DELTA50-paper-SI.pdf
- DELTA50_benchmark.xlsx
