# Supplementary material for: DELTA50: A Highly Accurate Database of Experimental 1H and 13C NMR Chemical Shifts Applied to DFT Benchmarking
Source: Molecules. 2023 Mar 7;28(6):2449. doi: 10.3390/molecules28062449 (PMC10051451; doi:10.3390/molecules28062449)
Supplement: Supplementary file 1 [file molecules-28-02449-s001.zip › DELTA50_benchmark.xlsx]

## Sheet: 13C Functional
					Model:	reference
					Geometry:	B3LYP/6-31G*					B3LYP/6-31G*					B3LYP/6-31G*					B3LYP/6-31G*					B3LYP/6-31G*					B3LYP/6-31G*					B3LYP/6-31G*					B3LYP/6-31G*					B3LYP/6-31G*
					NMR:	mPW1PW91/6-31G**					B3LYP/6-31G**					B3LYP/cc-pVTZ					B3LYP/cc-pVTZ					B1B95/cc-pVTZ					B97D/cc-pVTZ					B1LYP/cc-pVTZ					B97D3/cc-pVTZ					B98/cc-pVTZ
					Solvent:	PCM - NMR only					none					PCM - NMR only					PCM - NMR only					PCM - NMR only					PCM - NMR only					PCM - NMR only					PCM - NMR only					PCM - NMR only
							unscaled	scaled	linear regression			unscaled	scaled	linear regression			unscaled	scaled	linear regression			unscaled	scaled	linear regression			unscaled	scaled	linear regression			unscaled	scaled	linear regression			unscaled	scaled	linear regression			unscaled	scaled	linear regression			unscaled	scaled	linear regression
						Ave Deviation:	-2.99191	-3.34154e-14	R2:	0.999197	Ave Deviation:	-5.48511	8.86936e-15	R2:	0.998405	Ave Deviation:	3.21911	-6.29551e-14	R2:	0.998836	Ave Deviation:	3.15241	-1.17488e-13	R2:	0.998899	Ave Deviation:	5.75988	-7.43834e-14	R2:	0.999107	Ave Deviation:	-1.98248	2.33535e-15	R2:	0.997998	Ave Deviation:	3.3583	-2.72043e-14	R2:	0.998977	Ave Deviation:	-1.98248	2.33535e-15	R2:	0.997998	Ave Deviation:	2.09463	-6.74022e-14	R2:
						Max Deviation:	10.8059	5.53934	slope:	-0.965409	Max Deviation:	15.7522	7.45532	slope:	-0.936584	Max Deviation:	11.9987	6.49624	slope:	-1.03722	Max Deviation:	10.8759	5.4869	slope:	-1.03643	Max Deviation:	16.347	5.22438	slope:	-1.06656	Max Deviation:	9.96162	6.19391	slope:	-0.977091	Max Deviation:	11.1857	5.44629	slope:	-1.03881	Max Deviation:	9.96162	6.19391	slope:	-0.977091	Max Deviation:	8.78782	5.21369	slope:
						RMSD:	3.97397	1.68114	intercept:	194.13	RMSD:	7.01097	2.3702	intercept:	189.262	RMSD:	4.43197	2.02456	intercept:	181.596	RMSD:	4.3338	1.97057	intercept:	181.573	RMSD:	7.23578	1.77399	intercept:	187.053	RMSD:	3.53848	2.65752	intercept:	179.796	RMSD:	4.5245	1.89853	intercept:	182.433	RMSD:	3.53848	2.65752	intercept:	179.796	RMSD:	3.16131	1.83788	intercept:
						Isotropic	unscaled d	unscaled d	scaled d	scaled d	Isotropic	unscaled d	unscaled d	scaled d	scaled d	Isotropic	unscaled d	unscaled d	scaled d	scaled d	Isotropic	unscaled d	unscaled d	scaled d	scaled d	Isotropic	unscaled d	unscaled d	scaled d	scaled d	Isotropic	unscaled d	unscaled d	scaled d	scaled d	Isotropic	unscaled d	unscaled d	scaled d	scaled d	Isotropic	unscaled d	unscaled d	scaled d	scaled d	Isotropic	unscaled d	unscaled d	scaled d
Compound	C-#	Expt d (ppm)	C-# old	Expt d (ppm) - old	Experimental Deviations	Shielding	ppm	deviation	ppm	deviation	Shielding	ppm	deviation	ppm	deviation	Shielding	ppm	deviation	ppm	deviation	Shielding	ppm	deviation	ppm	deviation	Shielding	ppm	deviation	ppm	deviation	Shielding	ppm	deviation	ppm	deviation	Shielding	ppm	deviation	ppm	deviation	Shielding	ppm	deviation	ppm	deviation	Shielding	ppm	deviation	ppm
Nitromethane	1	62.49	2	62.5	0.01	132.764	61.3659	-1.13413	63.5646	1.06462	131.117	58.1456	-4.35443	62.0826	-0.417422	117.621	63.9741	1.47411	61.6786	-0.821415	117.621	63.9513	1.46132	61.7036	-0.786407	121.087	65.9662	3.4762	61.8496	-0.640427	119.713	60.0825	-2.40752	61.4912	-0.998834	118.309	64.1244	1.63441	61.7289	-0.761108	119.713	60.0825	-2.40752	61.4912	-0.998834	120.299	63.5226	1.03262	62.0214
Nitroethane	1	12.31	1	12.31	0	183.864	10.2658	-2.04423	10.6336	-1.67641	179.954	9.30787	-3.00213	9.9381	-2.3719	170.905	10.6903	-1.61969	10.3067	-2.00328	170.905	10.6675	-1.64248	10.2926	-2.01741	175.508	11.545	-0.765003	10.8245	-1.48547	170.598	9.19718	-3.11282	9.41282	-2.89718	171.455	10.9783	-1.33169	10.5682	-1.74181	170.598	9.19718	-3.11282	9.41282	-2.89718	173.311	10.5112	-1.79878	10.2628
	2	70.47	2	70.61	0.14	125.378	68.7518	-1.85823	71.2152	0.605155	123.287	65.9748	-4.63523	70.4419	-0.16811	108.555	73.04	2.43001	70.4192	-0.190819	108.555	73.0172	2.54722	70.4508	-0.019151	112.644	74.4088	3.9388	69.7653	-0.704688	110.477	69.3188	-1.15122	70.944	0.474018	109.319	73.1147	2.64471	70.3833	-0.0866615	110.477	69.3188	-1.15122	70.944	0.474018	111.589	72.2325	1.76252	70.5255
Acetaldehyde	1	199.97	2	199.8	-0.17	0.7001	193.429	-6.37053	200.36	0.56008	4.6463	184.616	-15.184	197.116	-2.68377	-25.1127	206.708	6.90821	199.291	-0.508916	-25.1127	206.685	6.71542	199.421	-0.549055	-26.4216	213.474	13.5043	200.152	0.18242	-16.5708	196.366	-3.60362	200.97	1.00035	-24.2695	206.703	6.73281	198.981	-0.98906	-16.5708	196.366	-3.60362	200.97	1.00035	-20.5534	204.375	4.40532	199.545
	2	30.99	3	30.9	-0.09	164.292	29.8374	-1.06263	30.9064	0.00644535	161.358	27.9044	-2.99563	29.7938	-1.10624	149.195	32.4001	1.50011	31.2375	0.337527	149.195	32.3773	1.38732	31.2393	0.24934	153.108	33.9446	2.9546	31.8263	0.836283	149.803	29.9929	-0.997117	30.6961	-0.293909	150.015	32.4187	1.42871	31.2076	0.217634	149.803	29.9929	-0.997117	30.6961	-0.293909	151.672	32.1503	1.16032	31.3905
Oxirane	2,3	40.94	2,3	40.8	-0.14	154.89	39.2394	-1.56063	40.6453	-0.154679	151.481	37.7812	-3.01883	40.3393	-0.460686	140.949	40.6467	-0.153339	39.1882	-1.61183	140.949	40.6239	-0.316128	39.196	-1.74396	145.392	41.6612	0.721197	39.0613	-1.87867	140.45	39.346	-1.59397	40.2685	-0.671467	141.991	40.4428	-0.497239	38.9319	-2.00807	140.45	39.346	-1.59397	40.2685	-0.671467	143.344	40.4779	-0.462076	39.5213
Acetonitrile	1	116.33	2	116.43	0.1	83.1815	110.948	-5.48193	114.923	-1.50664	87.0478	102.214	-14.2155	109.135	-7.29464	60.7826	120.813	4.38291	116.478	0.0478889	60.7826	120.79	4.46012	116.545	0.214651	60.7808	126.272	9.9419	118.392	2.06189	66.8978	112.898	-3.43222	115.545	-0.785237	60.9397	121.494	5.16361	116.955	0.624931	66.8978	112.898	-3.43222	115.545	-0.785237	64.1798	119.642	3.31212	116.815
	2	1.89	1	1.89	0	192.492	1.63717	-0.252833	1.69583	-0.194173	189.523	-0.260331	-2.15033	-0.277958	-2.16796	182.366	-0.770589	-2.66059	-0.742938	-2.63294	182.366	-0.793378	-2.68338	-0.765493	-2.65549	185.793	1.26	-0.630003	1.18137	-0.708633	181.668	-1.87292	-3.76292	-1.91683	-3.80683	182.959	-0.526089	-2.41609	-0.506436	-2.39644	181.668	-1.87292	-3.76292	-1.91683	-3.80683	183.981	-0.159376	-2.04938	-0.155609
Cyclopropane	1-3	-3.15	1-3	-2.9	0.25	194.913	-0.783633	2.11637	-0.811711	2.08829	190.845	-1.58293	1.31707	-1.69011	1.20989	185.117	-3.52132	-0.621322	-3.39497	-0.494969	185.117	-3.54411	-0.394111	-3.41954	-0.269544	189.24	-2.1873	0.962697	-2.0508	1.0992	184.184	-4.38865	-1.23865	-4.49155	-1.34155	185.94	-3.50706	-0.357056	-3.37604	-0.226041	184.184	-4.38865	-1.23865	-4.49155	-1.34155	187.024	-3.20211	-0.0521089	-3.12643
Acetone	2	206.93	2	207.07	0.14	-5.4753	199.605	-7.46513	206.757	-0.313255	-2.6105	191.873	-15.1972	204.864	-2.20562	-32.2273	213.823	6.75281	206.15	-0.919603	-32.2273	213.8	6.87002	206.285	-0.644515	-32.7407	219.793	12.8634	206.077	-0.852824	-23.2352	203.031	-3.89922	207.791	0.861004	-31.5853	214.019	7.08861	206.023	-0.906559	-23.2352	203.031	-3.89922	207.791	0.861004	-27.4196	211.242	4.31152	206.249
	1,4	30.94	1,3	30.92	-0.02	165.543	28.5862	-2.33383	29.6104	-1.30959	162.958	26.3038	-4.61623	28.0848	-2.83522	151.603	29.993	-0.927039	28.9168	-2.00325	151.603	29.9702	-0.969828	28.9168	-2.0232	155.148	31.9043	0.964347	29.9134	-1.02665	152.291	27.5047	-3.43532	28.1496	-2.79045	152.368	30.0652	-0.874789	28.9421	-1.99795	152.291	27.5047	-3.43532	28.1496	-2.79045	153.836	29.9856	-0.954376	29.277
Oxetane	3	22.35	2	22.9	0.55	173.238	20.8921	-2.00793	21.6406	-1.25937	169.016	20.2465	-2.65353	21.6173	-1.28265	159.474	22.1211	-0.778889	21.3274	-1.57264	159.474	22.0983	-0.251678	21.3216	-1.02838	164.995	22.0576	-0.292403	20.6811	-1.66891	159.057	20.7388	-1.61122	21.225	-1.12498	159.971	22.4625	0.112511	21.6234	-0.726629	159.057	20.7388	-1.61122	21.225	-1.12498	162.166	21.6559	-0.694076	21.1441
	2,4	72.55	3,4	72.6	0.05	125.651	68.479	-4.12103	70.9326	-1.66742	121.934	67.328	-5.27203	71.8867	-0.713286	106.801	74.7946	2.19461	72.1108	-0.489177	106.801	74.7718	2.22182	72.1438	-0.406221	112.543	74.5097	1.9597	69.8599	-2.69009	106.709	73.0862	0.536183	74.7997	2.24975	107.848	74.5854	2.03541	71.7991	-0.750903	106.709	73.0862	0.536183	74.7997	2.24975	110.353	73.4693	0.919324	71.7331
Methyl acetate	2	171.55	x	171.51	-0.04	26.4987	167.631	-3.87913	173.637	2.12711	26.4987	162.764	-8.74643	173.784	2.27421	2.4023	179.193	7.68321	172.763	1.25338	2.4023	179.17	7.62042	172.873	1.32303	4.068	182.985	11.4347	171.566	0.0155255	10.9606	168.835	-2.71502	172.793	1.24346	2.5474	179.886	8.33591	173.166	1.61585	10.9606	168.835	-2.71502	172.793	1.24346	7.2865	176.535	4.98542	172.363
	3	20.71	x	20.67	-0.04	174.486	19.6436	-1.02643	20.3474	-0.3226	174.486	14.7763	-5.89373	15.7768	-4.89324	161.597	19.9987	-0.671289	19.2811	-1.38888	161.597	19.9759	-0.734078	19.2738	-1.43618	165.551	21.5016	0.791597	20.1598	-0.550211	162.264	17.5315	-3.17852	17.9425	-2.76748	162.169	20.2639	-0.446089	19.5069	-1.2031	162.264	17.5315	-3.17852	17.9425	-2.76748	163.843	19.9791	-0.730876	19.507
	5	51.62	x	51.58	-0.04	143.805	50.3244	-1.25563	52.1275	0.547498	143.805	45.4571	-6.12293	48.5349	-3.04505	129.283	52.3128	0.732811	50.4357	-1.14428	129.283	52.29	0.670022	50.4522	-1.16784	133.596	53.4567	1.8367	50.1207	-1.49927	129.68	50.1155	-1.50452	51.2905	-0.329519	130.076	52.3569	0.736911	50.401	-1.219	129.68	50.1155	-1.50452	51.2905	-0.329519	132.095	51.7264	0.106424	50.504
DMF	1	162.52	2	162.62	0.1	41.1097	153.02	-9.60013	158.503	-4.1174	41.4534	147.809	-14.8111	157.817	-4.80306	17.4702	164.125	1.50531	158.236	-4.38385	17.4702	164.103	1.58252	158.335	-4.18527	18.1989	168.854	6.3338	158.316	-4.20353	26.86	152.936	-9.58442	156.521	-5.99872	17.2424	165.191	2.67091	159.02	-3.50019	26.86	152.936	-9.58442	156.521	-5.99872	21.6342	162.188	-0.332276	158.355
	5	36.48	5	36.5	0.02	160.261	33.8688	-2.63123	35.0823	-1.41771	156.678	32.5841	-3.91593	34.7903	-1.70968	146.536	35.059	-1.44099	33.801	-2.69898	146.536	35.0362	-1.44378	33.8048	-2.67521	150.745	36.3081	-0.171903	34.0423	-2.43771	146.657	33.1384	-3.34162	33.9153	-2.56466	147.258	35.1756	-1.30439	33.8615	-2.61846	146.657	33.1384	-3.34162	33.9153	-2.56466	148.957	34.8645	-1.61548	34.0406
	4	31.44	4	31.45	0.01	165.763	28.3667	-3.08333	29.383	-2.06695	162.204	27.0586	-4.39143	28.8907	-2.55931	153.121	28.4742	-2.97579	27.4525	-3.9975	153.121	28.4514	-2.98858	27.4514	-3.98857	157.296	29.757	-1.683	27.9	-3.53999	153.073	26.7229	-4.71712	27.3494	-4.09058	153.81	28.6232	-2.81679	27.5539	-3.88608	153.073	26.7229	-4.71712	27.3494	-4.09058	155.398	28.4242	-3.01578	27.7525
Propionitrile	2	120.68	2	120.8	0.12	79.6454	114.484	-6.31583	118.586	-2.21384	82.7921	106.47	-14.3298	113.679	-7.12079	56.6698	124.926	4.12571	120.443	-0.356887	56.6698	124.903	4.22292	120.513	-0.167104	56.9611	130.092	9.4116	121.973	1.29322	62.8072	116.988	-3.69162	119.731	-0.94873	56.8777	125.556	4.87561	120.865	0.185185	62.8072	116.988	-3.69162	119.731	-0.94873	60.2233	123.599	2.91862	120.678
	3	10.92	3	10.91	-0.01	182	12.1291	1.21907	12.5637	1.65365	178.231	11.0309	0.120869	11.7778	0.867764	169.285	12.3104	1.40041	11.8687	0.958688	169.285	12.2876	1.36762	11.8557	0.935743	173.71	13.3423	2.4223	12.5097	1.58967	168.459	11.337	0.416983	11.6028	0.682788	170.006	12.4275	1.50751	11.9633	1.04325	168.459	11.337	0.416983	11.6028	0.682788	171.542	12.2799	1.35992	11.9897
	4	10.48	4	10.5	0.02	183.459	10.6707	0.170667	11.053	0.552999	178.852	10.4106	-0.0894312	11.1155	0.615464	170.201	11.395	0.895011	10.9861	0.486134	170.201	11.3722	0.892222	10.9725	0.492517	175.078	11.9743	1.4943	11.227	0.747041	169.898	9.89728	-0.582717	10.1293	-0.350667	170.693	11.7405	1.26051	11.3019	0.821917	169.898	9.89728	-0.582717	10.1293	-0.350667	172.677	11.1453	0.665324	10.8819
Isoxazole	1	157.64	1	157.81	0.17	40.791	153.339	-4.47143	158.833	1.02272	40.3902	148.872	-8.93793	158.952	1.14213	17.5535	164.042	6.23201	158.156	0.345837	17.5535	164.019	6.37922	158.254	0.614356	18.6705	168.382	10.7422	157.874	0.234295	26.8516	152.944	-4.69602	156.53	-1.11012	17.4611	164.972	7.33221	158.809	1.16928	26.8516	152.944	-4.69602	156.53	-1.11012	21.6363	162.186	4.54562	158.353
	2	103.47	2	103.61	0.14	94.0563	100.073	-3.53673	103.659	0.0489103	92.7689	96.4934	-7.11663	103.027	-0.58311	75.8149	105.781	2.17061	101.985	-1.62502	75.8149	105.758	2.28782	102.041	-1.4293	77.3715	109.681	6.2112	102.837	-0.633465	80.2486	99.547	-3.92302	101.881	-1.58906	76.6902	105.743	2.27311	101.793	-1.67717	80.2486	99.547	-3.92302	101.881	-1.58906	79.0946	104.727	1.25732	102.252
	3	149.02	3	149.08	0.06	49.4033	144.726	-4.35373	149.912	0.831835	49.0395	140.223	-8.85723	149.717	0.637187	27.455	154.141	5.06051	148.61	-0.470376	27.455	154.118	5.09772	148.701	-0.319131	28.2887	158.764	9.744	148.856	-0.16368	36.3961	143.399	-5.62052	146.762	-2.2584	27.2868	155.147	6.12651	149.351	0.330647	36.3961	143.399	-5.62052	146.762	-2.2584	31.3683	152.454	3.43362	148.851
Isobutylene	1	142.45	1	141.35	-1.1	56.3912	137.738	-3.61163	142.674	1.32356	54.797	134.465	-6.88473	143.57	2.21985	28.2468	153.349	11.9987	147.846	6.49624	28.2468	153.326	10.8759	147.937	5.4869	30.5268	156.526	14.0759	146.758	4.30789	35.1154	144.68	2.23018	148.072	5.62233	28.7976	153.636	11.1857	147.896	5.44629	35.1154	144.68	2.23018	148.072	5.62233	32.5841	151.238	8.78782	147.664
	2	110.47	2	110.57	0.1	85.73	108.4	-2.17043	112.284	1.71354	83.192	106.07	-4.49973	113.252	2.68224	69.5607	112.035	1.46481	108.015	-2.55523	69.5607	112.012	1.54202	108.075	-2.39492	69.0261	118.027	7.5566	110.661	0.19114	74.6061	105.189	-5.28052	107.656	-2.81426	70.2978	112.136	1.66551	107.946	-2.52358	74.6061	105.189	-5.28052	107.656	-2.81426	72.3013	111.521	1.05062	108.885
	3,4	24.13	3,4	23.45	-0.68	171.092	23.038	-0.412033	23.8634	0.413422	167.229	22.0329	-1.41713	23.5247	0.0747041	157.176	24.4191	0.969111	23.5429	0.0929021	157.176	24.3963	0.266322	23.5389	-0.591148	161.508	25.5443	1.4143	23.9502	-0.179796	157.096	22.6992	-1.43082	23.2314	-0.898616	157.926	24.5075	0.377511	23.592	-0.538025	157.096	22.6992	-1.43082	23.2314	-0.898616	159.602	24.2195	0.0895245	23.6472
2-Butyne	1,2	74.54	1,2	74.56	0.02	123.466	70.6635	-3.89653	73.1954	-1.36465	122.349	66.9135	-7.64653	71.4441	-3.11585	105.54	76.0552	1.49521	73.3262	-1.23381	105.54	76.0324	1.49242	73.3601	-1.17993	106.192	80.8605	6.3205	75.8144	1.27439	109.796	69.9995	-4.54052	71.6407	-2.89932	106.068	76.3657	1.82571	73.5129	-1.02711	109.796	69.9995	-4.54052	71.6407	-2.89932	107.659	76.1634	1.62342	74.3635
	3,4	3.37	3,4	3.33	-0.04	190.396	3.73377	0.403767	3.86755	0.537549	186.544	2.71847	-0.611531	2.90254	-0.427465	179.771	1.82471	-1.50529	1.75924	-1.57076	179.771	1.80192	-1.56808	1.73859	-1.63141	183.727	3.3261	-0.0439025	3.11853	-0.251468	178.572	1.22388	-2.14612	1.25258	-2.11742	180.463	1.97011	-1.39989	1.89651	-1.47349	178.572	1.22388	-2.14612	1.25258	-2.11742	181.683	2.13892	-1.23108	2.08838
t-Butyl nitrate	2	85.06	2	85.09	0.03	109.378	84.7515	-0.338533	87.7881	2.69813	106.769	82.4938	-2.59623	88.0794	2.98938	89.6624	91.9331	6.84311	88.6344	3.54436	89.6624	91.9103	6.85032	88.6799	3.6199	94.5163	92.5364	7.4764	86.7617	1.70166	91.8159	87.9797	2.91968	90.0424	4.98244	90.6342	91.7991	6.73911	88.3697	3.30974	91.8159	87.9797	2.91968	90.0424	4.98244	93.2257	90.5962	5.53622	88.4552
	3-5	27.87	3-5	27.81	-0.06	168.267	25.8627	-1.94727	26.7894	-1.0206	163.936	25.3262	-2.48376	27.0411	-0.768937	153.792	27.8033	-0.00672191	26.8056	-1.00436	153.792	27.7805	-0.0895111	26.8041	-1.06593	158.345	28.7077	0.837731	26.9162	-0.953777	153.984	25.8118	-2.05818	26.417	-1.453	154.553	27.8799	0.00987778	26.8384	-1.03164	153.984	25.8118	-2.05818	26.417	-1.453	156.406	27.4158	-0.454176	26.7679
THF	2,3	67.99	2,3	67.97	-0.02	128.183	65.9464	-2.02363	68.3092	0.339237	124.122	65.1406	-2.82943	69.5512	1.58121	110.19	71.4051	3.43511	68.8429	0.872945	110.19	71.3823	3.39232	68.8734	0.883412	115.397	71.6559	3.6659	67.1842	-0.805793	109.969	69.8264	1.83638	71.4635	3.47352	111.338	71.0958	3.10581	68.4399	0.449859	109.969	69.8264	1.83638	71.4635	3.47352	113.561	70.2614	2.27142	68.601
	4,5	25.62	4,5	25.62	0	166.966	27.1634	1.54337	28.1366	2.51664	162.37	26.8922	1.27217	28.713	3.09302	152.266	29.3296	3.70961	28.2772	2.6572	152.266	29.3068	3.68682	28.2768	2.65676	157.384	29.6684	4.0484	27.8169	2.19694	151.822	27.9739	2.35388	28.6298	3.00975	153.071	29.3625	3.74251	28.2656	2.64561	151.822	27.9739	2.35388	28.6298	3.00975	155.108	28.714	3.09402	28.0354
DMAc	2	170.66	2	171.07	0.41	33.8655	160.264	-10.8059	166.006	-5.06364	33.9445	155.318	-15.7522	165.834	-5.23574	9.325	172.271	1.20051	166.089	-4.98092	9.325	172.248	1.58772	166.194	-4.46636	10.6059	176.447	5.7868	165.436	-5.22438	19.0972	160.698	-9.96162	164.466	-6.19391	9.0314	173.402	2.74191	166.924	-3.73593	19.0972	160.698	-9.96162	164.466	-6.19391	13.7508	170.071	-0.588876	166.052
	4	35.2	4	35.28	0.08	163.448	30.6819	-4.59813	31.7812	-3.4988	159.638	29.6243	-5.65573	31.6301	-3.64989	150.407	31.188	-4.09199	30.0689	-5.21108	150.407	31.1652	-4.03478	30.0698	-5.13016	154.682	32.3704	-2.8296	30.3503	-4.84968	150.394	29.4013	-5.79872	30.0906	-5.10938	151.139	31.2944	-3.90559	30.1253	-5.07467	150.394	29.4013	-5.79872	30.0906	-5.10938	152.797	31.0249	-4.17508	30.2917
	5	38.05	5	38.13	0.08	159.319	34.811	-3.31903	36.0583	-2.07175	155.518	33.7445	-4.38553	36.0293	-2.10071	145.498	36.0973	-2.03269	34.8021	-3.32794	145.498	36.0745	-1.97548	34.8066	-3.24341	149.83	37.223	-0.827003	34.9001	-3.14991	145.204	34.5919	-3.45812	35.4029	-2.64708	146.347	36.086	-1.96399	34.7379	-3.31207	145.204	34.5919	-3.45812	35.4029	-2.64708	147.954	35.8679	-2.18208	35.0203
	6	21.58	6	21.53	-0.05	173.552	20.5774	-0.952633	21.3147	-0.215342	170.325	18.9375	-2.59253	20.2197	-1.31028	159.93	21.6656	0.135611	20.8882	-0.641797	159.93	21.6428	0.0628222	20.8821	-0.697869	164.093	22.96	1.38	21.5272	-0.0528226	160.71	19.0855	-2.49452	19.533	-2.04704	160.484	21.9493	0.369311	21.1293	-0.450657	160.71	19.0855	-2.49452	19.533	-2.04704	162.314	21.5084	-0.0715755	21.0001
Cyclobutanone	2	209.4	2	208.6	-0.8	-11.3848	205.514	-3.08563	212.878	4.27798	-7.7413	197.004	-11.5964	210.343	1.74259	-38.4701	220.066	11.4656	212.169	3.56919	-38.4701	220.043	10.6428	212.309	2.90887	-38.6943	225.747	16.347	211.659	2.25924	-29.641	209.437	0.0365833	214.347	4.94699	-37.7379	220.171	10.7712	211.946	2.5462	-29.641	209.437	0.0365833	214.347	4.94699	-33.4051	217.227	7.82702	212.093
	3,4	47.74	3,4	47.8	0.06	146.877	47.2528	-0.547233	48.9458	1.14584	144.101	45.1615	-2.63853	48.2193	0.419331	131.678	49.9178	2.11781	48.1267	0.326655	131.678	49.895	2.15502	48.1413	0.401337	135.56	51.4922	3.7522	48.2788	0.538824	131.812	47.9839	0.243883	49.1089	1.3689	132.642	49.7909	2.05091	47.9309	0.190854	131.812	47.9839	0.243883	49.1089	1.3689	133.934	49.8875	2.14752	48.7086
	5	9.71	5	9.9	0.19	182.513	11.6169	1.71687	12.0331	2.1331	178.207	11.0558	1.15577	11.8043	1.90435	170.062	11.5338	1.63381	11.12	1.21995	170.062	11.511	1.80102	11.1064	1.39644	175.148	11.9047	2.1947	11.1618	1.45178	168.971	10.8245	1.11448	11.0783	1.36827	170.704	11.7295	2.01951	11.2913	1.58133	168.971	10.8245	1.11448	11.0783	1.36827	172.634	11.1879	1.47792	10.9235
Butyrolactone	1	177.65	1	177.9	0.25	24.2987	169.831	-8.06913	175.916	-1.98406	26.0227	163.24	-14.6604	174.292	-3.60756	-2.3006	183.896	5.99611	177.298	-0.60247	-2.3006	183.873	6.22332	177.411	-0.239366	-0.4832	187.536	9.8859	175.833	-1.81729	6.2105	173.585	-4.06492	177.655	0.00492575	-2.0945	184.528	6.87781	177.634	-0.0156608	6.2105	173.585	-4.06492	177.655	0.00492575	2.5764	181.246	3.59552	176.962
	2	27.8	2	27.7	-0.1	166.415	27.7145	0.0144671	28.7075	1.00748	163.154	26.1088	-1.59123	27.8766	0.176581	151.907	29.6886	1.98861	28.6233	0.923321	151.907	29.6658	1.86582	28.6231	0.823143	156.444	30.6084	2.8084	28.6983	0.898278	152.188	27.6073	-0.192717	28.2546	0.454558	152.69	29.7429	1.94291	28.6318	0.831794	152.188	27.6073	-0.192717	28.2546	0.454558	154.542	29.2798	1.47982	28.5879
	3	22.2	3	22.2	0	170.63	23.4993	1.29927	24.3413	2.14125	166.284	22.9782	0.778169	24.534	2.33401	155.913	25.6822	3.48221	24.7607	2.56068	155.913	25.6594	3.45942	24.7576	2.55756	161.131	25.9215	3.7215	24.3039	2.10386	155.315	24.4808	2.28078	25.0548	2.85476	156.697	25.7359	3.53591	24.7745	2.57449	155.315	24.4808	2.28078	25.0548	2.85476	158.782	25.0395	2.83952	24.4478
	4	68.48	4	68.6	0.12	129.082	65.0478	-3.55223	67.3784	-1.22156	125.769	63.4931	-5.10693	67.7922	-0.807845	111.422	70.1739	1.57391	67.6559	-0.944077	111.422	70.1511	1.67112	67.6855	-0.794515	116.614	70.4387	1.9587	66.043	-2.43703	111.491	68.305	-0.175017	69.9064	1.42645	112.47	69.9635	1.48351	67.3499	-1.13014	111.491	68.305	-0.175017	69.9064	1.42645	114.835	68.9871	0.507124	67.3568
2-Cyanopropane	2	123.76	2	123.69	-0.07	77.035	117.095	-6.59543	121.29	-2.39991	79.5959	109.666	-14.0236	117.092	-6.59817	53.7664	127.829	4.13911	123.242	-0.447667	53.7664	127.806	4.04632	123.314	-0.445751	54.2535	132.799	9.0392	124.512	0.751855	59.9142	119.881	-3.87862	122.692	-1.0679	54.0153	128.418	4.65801	123.621	-0.139347	59.9142	119.881	-3.87862	122.692	-1.0679	57.4057	126.416	2.65622	123.429
	3	19.84	3	19.83	-0.01	172.95	21.1801	1.35007	21.939	2.10895	168.68	20.5819	0.751869	21.9755	2.14546	157.991	23.6042	3.77421	22.7572	2.92724	157.991	23.5814	3.74142	22.7526	2.91259	163.136	23.9167	4.0767	22.4242	2.58417	157.174	22.6216	2.78158	23.152	3.31196	158.848	23.5854	3.74541	22.7043	2.86432	157.174	22.6216	2.78158	23.152	3.31196	160.661	23.1606	3.32062	22.6133
	4,5	19.95	4,5	19.95	0	175.548	18.5812	-1.36883	19.2469	-0.703066	170.706	18.5567	-1.39333	19.8131	-0.136868	161.364	20.2317	0.281711	19.5058	-0.444245	161.364	20.2089	0.258922	19.4986	-0.451371	166.297	20.7557	0.805697	19.4604	-0.489563	161.496	18.2995	-1.65052	18.7285	-1.22147	161.937	20.4966	0.546611	19.7309	-0.219088	161.496	18.2995	-1.65052	18.7285	-1.22147	163.962	19.8601	-0.0898755	19.3908
Furan	2,3	142.54	2,3	142.52	-0.02	58.1713	135.958	-6.56173	140.83	-1.69032	56.4148	132.847	-9.67253	141.843	-0.677491	35.0117	146.584	4.06381	141.324	-1.19593	35.0117	146.561	4.02102	141.41	-1.13023	36.7948	150.258	7.7179	140.881	-1.65896	42.4318	137.364	-5.17622	140.584	-1.95561	35.299	147.134	4.59431	141.638	-0.902238	42.4318	137.364	-5.17622	140.584	-1.95561	38.9648	144.857	2.31712	141.434
	4,5	109.45	4,5	109.44	-0.01	88.7318	105.398	-4.04223	109.174	-0.265812	86.4386	102.824	-6.61633	109.786	0.345811	68.7477	112.848	3.40781	108.799	-0.641407	68.7477	112.825	3.37502	108.86	-0.590496	70.4455	116.607	7.1572	109.33	-0.119682	74.3215	105.474	-3.97592	107.947	-1.50299	69.3181	113.115	3.66521	108.89	-0.560475	74.3215	105.474	-3.97592	107.947	-1.50299	72.2323	111.59	2.13962	108.952
3-Butyn-2-one	1	32.63	1	32.2	-0.43	162.149	31.981	-0.219033	33.1269	0.926851	159.443	29.8195	-2.38053	31.8385	-0.361469	147.466	34.1294	1.92941	32.9048	0.704776	147.466	34.1066	1.47662	32.9079	0.27786	151.206	35.8467	3.2167	33.6097	0.979682	147.906	31.8893	-0.740717	32.637	0.00695331	148.316	34.117	1.48701	32.8425	0.21249	147.906	31.8893	-0.740717	32.637	0.00695331	149.793	34.0293	1.39932	33.2251
	2	183.94	2	183.8	-0.14	14.4516	179.678	-4.12203	186.116	2.31586	16.039	173.223	-10.5767	184.952	1.15214	-9.9569	191.552	7.75241	184.679	0.879106	-9.9569	191.53	7.58962	184.798	0.857834	-10.2758	197.328	13.3885	185.014	1.0742	-0.8367	180.632	-3.30772	184.867	0.927353	-9.5629	191.996	8.05621	184.824	0.88374	-0.8367	180.632	-3.30772	184.867	0.927353	-5.1781	189	5.06002	184.533
	4	81.84	4	81.9	0.06	119.752	74.3776	-7.52243	77.0425	-4.85747	117.601	71.6616	-10.2384	76.5137	-5.38626	101.179	80.4161	-1.48389	77.5306	-4.36939	101.179	80.3933	-1.44668	77.5677	-4.2723	103.301	83.7513	1.9113	78.5248	-3.31521	103.65	76.146	-5.69402	77.9313	-3.90871	102.339	80.0941	-1.74589	77.102	-4.73799	103.65	76.146	-5.69402	77.9313	-3.90871	103.753	80.0685	-1.77148	78.1763
	5	78.1	5	78.8	0.7	116.695	77.4349	-1.36513	80.2094	1.40937	118.619	70.6435	-8.15653	75.4267	-3.37329	100.379	81.2166	2.41661	78.3024	-0.497612	100.379	81.1938	3.09382	78.3401	0.240062	99.8775	87.1752	9.0752	81.735	3.63502	105.372	74.4238	-3.67622	76.1687	-1.93129	100.855	81.5779	3.47791	78.5304	0.430376	105.372	74.4238	-3.67622	76.1687	-1.93129	102.323	81.4994	3.39942	79.5734
Pyrimidine	2	159.1	2	159.2	0.1	38.6943	155.435	-3.76473	161.005	1.80454	36.0454	153.217	-5.98313	163.591	4.39111	15.878	165.718	6.51751	159.771	0.571217	15.878	165.695	6.59472	159.871	0.770966	16.7826	170.27	11.1701	159.644	0.544381	23.2042	156.591	-2.50862	160.263	1.16279	16.2446	166.189	7.08871	159.98	0.88034	23.2042	156.591	-2.50862	160.263	1.16279	20.2237	163.598	4.49822	159.732
	5,6	156.94	5,6	157.6	0.66	41.9847	152.145	-5.45513	157.596	-0.00375498	40.9617	148.301	-9.29943	158.342	0.741931	19.4174	162.178	4.57811	156.359	-1.24118	19.4174	162.155	5.21532	156.456	-0.484033	19.7645	167.288	10.3482	156.849	-0.0914334	27.3669	152.429	-4.51132	156.002	-0.937503	19.6493	162.784	5.84401	156.703	-0.23717	27.3669	152.429	-4.51132	156.002	-0.937503	23.4864	160.336	3.39552	156.546
	7	121.58	7	122.6	1.02	76.8155	117.314	-5.28593	121.517	-1.08255	75.3928	113.869	-8.73053	121.58	-1.02048	56.4207	125.175	2.57481	120.683	-1.91673	56.4207	125.152	3.57202	120.753	-0.826759	57.4397	129.613	8.033	121.524	-0.0555101	62.0528	117.743	-3.83722	120.503	-1.07664	57.2352	125.198	3.61811	120.521	-1.05896	62.0528	117.743	-3.83722	120.503	-1.07664	60.2237	123.598	2.01822	120.677
1,4-Pyrazine	3-6	145.18	3-6	145	-0.18	53.2557	140.874	-4.12613	145.921	0.921403	51.4555	137.807	-7.19323	147.138	2.1376	31.1854	150.41	5.41011	145.013	0.0130788	31.1854	150.387	5.20732	145.102	-0.078417	32.0563	154.996	9.8164	145.324	0.143837	38.1695	141.626	-3.55392	144.947	-0.233379	31.6831	150.75	5.57021	145.119	-0.0614188	38.1695	141.626	-3.55392	144.947	-0.233379	35.2694	148.553	3.37252	145.042
1,2-Pyrazine	1,2	126.36	1,2	127.7	1.34	73.3195	120.81	-6.88993	125.139	-2.56129	73.6167	115.646	-12.0544	123.476	-4.22412	52.4483	129.147	1.44721	124.513	-3.18686	52.4483	129.124	2.76442	124.586	-1.77398	53.3541	133.699	7.3386	125.355	-1.00487	59.6903	120.105	-6.25472	122.921	-3.43875	52.7028	129.731	3.37051	124.884	-1.47588	59.6903	120.105	-6.25472	122.921	-3.43875	56.2092	127.613	1.25272	124.597
	3,4	151.72	3,4	152.6	0.88	46.3648	147.765	-4.83523	153.059	0.459205	45.4258	143.836	-8.76353	153.576	0.975569	24.4754	157.12	4.52011	151.482	-1.11769	24.4754	157.097	5.37732	151.576	-0.144257	24.9318	162.121	10.4009	152.004	0.283732	32.2504	147.545	-4.17482	151.004	-0.715501	24.8305	157.603	5.88281	151.715	-0.00481384	32.2504	147.545	-4.17482	151.004	-0.715501	28.6455	155.176	3.45642	151.509
Cyclopentane	1-5	25.84	1-5	25.6	-0.24	167.765	26.3648	0.764807	27.3095	1.70946	163.158	26.1044	0.504389	27.8719	2.2719	152.98	28.6151	3.01509	27.5883	1.98832	152.98	28.5923	2.7523	27.5874	1.74735	158.235	28.818	2.97798	27.0196	1.17959	152.43	27.366	1.526	28.0076	2.16762	153.792	28.6413	2.80131	27.5713	1.73135	152.43	27.366	1.526	28.0076	2.16762	155.871	27.9509	2.11094	27.2904
2-Methyl-2-butene	1	17.32	1	17.3	-0.02	177.916	16.214	-1.08603	16.7949	-0.505084	174.282	14.9798	-2.32023	15.994	-1.30596	165.345	16.2509	-1.04909	15.6678	-1.63221	165.345	16.2281	-1.09188	15.6577	-1.66226	169.535	17.5179	0.197897	16.4247	-0.895308	165.165	14.6306	-2.68942	14.9736	-2.34639	166.043	16.3903	-0.929689	15.778	-1.54199	165.165	14.6306	-2.68942	14.9736	-2.34639	167.544	16.2774	-1.04258	15.8927
	2	132.1	2	132	-0.1	66.407	127.723	-4.27743	132.299	0.29889	63.8833	125.379	-6.62103	133.868	1.86832	41.4049	140.191	8.19061	135.16	3.16028	41.4049	140.168	8.06782	135.241	3.14127	43.4339	143.619	11.5188	134.656	2.55626	47.5689	132.227	0.126683	135.327	3.22684	41.9705	140.463	8.36281	135.215	3.11549	47.5689	132.227	0.126683	135.327	3.22684	45.3823	138.44	6.33962	135.168
	3	118.44	3	118.8	0.36	76.9028	117.227	-1.57323	121.427	2.62702	74.0169	115.245	-3.55463	123.049	4.24858	56.432	125.164	6.36351	120.672	1.87238	56.432	125.141	6.70072	120.742	2.30234	57.3808	129.672	11.2319	121.58	3.13971	61.7974	117.998	-0.441817	120.765	2.32475	57.0685	125.365	6.92481	120.682	2.24151	61.7974	117.998	-0.441817	120.765	2.32475	59.8921	123.93	5.48982	121.001
	4	13.41	4	13.4	-0.01	180.062	14.0671	0.667067	14.5711	1.17109	176.263	12.9994	-0.400631	13.8795	0.47955	167.571	14.0246	0.624611	13.5214	0.121379	167.571	14.0018	0.591822	13.5097	0.0996931	171.945	15.1073	1.6973	14.1645	0.754526	166.978	12.8179	-0.592117	13.1184	-0.291591	168.293	14.1402	0.730211	13.612	0.20197	166.978	12.8179	-0.592117	13.1184	-0.291591	169.863	13.9589	0.548924	13.629
	5	25.63	5	25.6	-0.03	169.124	25.0052	-0.594833	25.9011	0.301107	165.047	24.2151	-1.38493	25.8547	0.25466	155.08	26.5152	0.915211	25.5638	-0.0362104	155.08	26.4924	0.862422	25.5613	-0.0687204	159.463	27.5893	1.9593	25.8676	0.237586	155.003	24.7924	-0.837617	25.3737	-0.256339	155.846	26.5873	0.957311	25.5941	-0.0359206	155.003	24.7924	-0.837617	25.3737	-0.256339	157.548	26.2738	0.643824	25.6529
MTBE	1	49.47	1	49.45	-0.02	147.077	47.0527	-2.39733	48.7386	-0.711427	143.265	45.9969	-3.45313	49.1113	-0.338705	132.336	49.2595	-0.190489	47.492	-1.95802	132.336	49.2367	-0.233278	47.5062	-1.96383	137.093	49.9602	0.490197	46.8424	-2.62757	132.12	47.6759	-1.79412	48.7937	-0.676317	133.238	49.1952	-0.274789	47.3574	-2.11259	132.12	47.6759	-1.79412	48.7937	-0.676317	135.185	48.6369	-0.833076	47.4875
	3	72.79	3	72.87	0.08	123.604	70.5259	-2.34413	73.0528	0.182822	119.185	70.0774	-2.79263	74.8223	1.95227	104.883	76.7124	3.84241	73.9598	1.08981	104.883	76.6896	3.89962	73.9942	1.20417	110.302	76.7504	3.9604	71.9608	-0.829216	104.304	75.4917	2.70168	77.2616	4.47165	106.234	76.1997	3.40971	73.3531	0.563091	104.304	75.4917	2.70168	77.2616	4.47165	108.431	75.3905	2.60052	73.6089
	4-6	26.99	4-6	26.99	0	169.15	24.9794	-2.01063	25.8744	-1.11562	164.862	24.4002	-2.5898	26.0523	-0.937672	155.67	25.9254	-1.06462	24.9951	-1.99488	155.67	25.9026	-1.08741	24.9922	-1.99782	160.046	27.0063	0.0163308	25.321	-1.669	156.333	23.463	-3.52695	24.0132	-2.97684	156.284	26.1493	-0.840656	25.1725	-1.81753	156.333	23.463	-3.52695	24.0132	-2.97684	158.2	25.6217	-1.36828	25.0162
THP	1	23.46	1	23.8	0.34	171.504	22.6252	-1.17483	23.4358	-0.364169	166.187	23.0754	-0.724631	24.6378	0.837791	155.256	26.3394	2.53941	25.3943	1.5943	155.256	26.3166	2.85662	25.3917	1.93166	161.103	25.9499	2.4899	24.3305	0.870492	154.765	25.0307	1.57068	25.6175	2.15755	155.977	26.4566	2.99661	25.4683	2.00826	154.765	25.0307	1.57068	25.6175	2.15755	158.418	25.4043	1.94432	24.804
	4,5	26.6	4,5	26.91	0.31	169.102	25.0272	-1.88283	25.9239	-0.986105	163.912	25.3502	-1.55983	27.0666	0.156617	152.352	29.2432	2.33321	28.1939	1.2839	152.352	29.2204	2.62042	28.1934	1.5934	158.268	28.7848	2.1848	26.9885	0.38848	152.274	27.5212	0.921183	28.1664	1.56644	153.03	29.4036	2.80361	28.3052	1.70517	152.274	27.5212	0.921183	28.1664	1.56644	155.607	28.2145	1.61452	27.5477
	6,7	68.71	6,7	68.78	0.07	129.079	65.0503	-3.72973	67.381	-1.39897	124.336	64.9262	-3.85383	69.3223	0.542289	110.39	71.2052	2.42521	68.6502	-0.129782	110.39	71.1824	2.47242	68.6805	-0.0294624	116.011	71.042	2.332	66.6086	-2.10138	110.44	69.356	0.645983	70.9821	2.27209	111.472	70.9614	2.25141	68.3105	-0.39952	110.44	69.356	0.645983	70.9821	2.27209	114.027	69.7945	1.08452	68.1451
N-Methylpyrrolidine	1	42.14	1	42.1	-0.04	155.38	38.7498	-3.35023	40.1382	-1.96182	151.075	38.1876	-3.91243	40.7732	-1.32677	140.68	40.9158	-1.18419	39.4477	-2.65233	140.68	40.893	-1.24698	39.4557	-2.68427	145.317	41.7352	-0.404803	39.1307	-3.00929	140.812	38.9836	-3.15642	39.8976	-2.24242	141.452	40.9815	-1.15849	39.4506	-2.68945	140.812	38.9836	-3.15642	39.8976	-2.24242	143.291	40.5312	-1.60878	39.5734
	3,4	56.27	3,4	56.3	0.03	140.317	53.8123	-2.48773	55.7404	-0.55963	135.639	53.6229	-2.67713	57.2536	0.953648	122.941	58.6543	2.35431	56.5497	0.249671	122.941	58.6315	2.36152	56.5708	0.30077	128.195	58.8581	2.5881	55.1851	-1.08495	123.036	56.7598	0.489783	58.0906	1.82056	123.972	58.4609	2.19091	56.277	0.00696581	123.036	56.7598	0.489783	58.0906	1.82056	126.089	57.7326	1.46262	56.3683
	5,6	24.06	5,6	24.2	0.14	169.632	24.4979	0.297867	25.3756	1.17563	165.149	24.1134	-0.0866312	25.7461	1.54607	155.516	26.0791	1.87911	25.1433	0.943338	155.516	26.0563	1.99632	25.1405	1.08051	160.678	26.3747	2.3147	24.7288	0.668783	154.908	24.8876	0.827583	25.4711	1.41109	156.322	26.1113	2.05131	25.1359	1.07586	154.908	24.8876	0.827583	25.4711	1.41109	158.329	25.493	1.43302	24.8906
Cyclopentanone	2	220.72	2	219.4	-1.32	-19.371	213.501	-5.89943	221.15	1.75033	-16.394	205.656	-13.7437	219.581	0.181159	-47.7529	229.348	9.94841	221.119	1.71891	-47.7529	229.326	8.60562	221.265	0.545399	-47.9528	235.005	14.2855	220.34	-0.380036	-38.3113	218.107	-2.61312	223.221	2.50058	-47.0179	229.451	8.73121	220.88	0.15952	-38.3113	218.107	-2.61312	223.221	2.50058	-42.5852	226.407	5.68712	221.057
	3,4	38.37	3,4	37.9	-0.47	156.511	37.6188	-0.281233	38.9667	1.06665	153.426	35.8361	-2.06393	38.2625	0.362512	140.854	40.7411	2.84111	39.2792	1.37923	140.854	40.7183	2.34832	39.2872	0.917175	145.208	41.845	3.475	39.2337	0.863658	141.349	38.4462	0.0761833	39.3476	0.977585	141.818	40.6154	2.24541	39.0981	0.728127	141.349	38.4462	0.0761833	39.3476	0.977585	143.65	40.1716	1.80162	39.2223
	5,6	23.25	5,6	22.7	-0.55	170.291	23.8389	1.13887	24.693	1.99302	165.66	23.6022	0.902169	25.2003	2.50026	155.273	26.3227	3.62271	25.3782	2.6782	155.273	26.2999	3.04992	25.3755	2.12555	160.646	26.4064	3.1564	24.7585	1.5085	154.65	25.1451	1.89508	25.7346	2.48463	156.069	26.3641	3.11411	25.3792	2.12922	154.65	25.1451	1.89508	25.7346	2.48463	158.213	25.6087	2.35872	25.0035
Pivalonitrile	2	125.94	2	125.78	-0.16	74.8088	119.321	-6.45923	123.596	-2.18395	76.9878	112.274	-13.5055	119.877	-5.90348	51.5746	130.021	4.24091	125.355	-0.424514	51.5746	129.998	4.05812	125.429	-0.510987	52.211	134.842	8.9017	126.427	0.486893	57.7476	122.048	-3.89202	124.909	-1.0305	51.8468	130.587	4.64651	125.708	-0.231856	57.7476	122.048	-3.89202	124.909	-1.0305	55.2817	128.54	2.60022	125.502
	3	28.09	3	28.07	-0.02	165.578	28.5511	0.481067	29.5741	1.50406	161.317	27.9457	-0.124331	29.8379	1.76786	149.068	32.5271	4.45711	31.36	3.28997	149.068	32.5043	4.41432	31.3619	3.27188	154.482	32.5712	4.4812	30.5386	2.44859	148.264	31.532	3.44198	32.2713	4.18128	150.095	32.3388	4.24881	31.1307	3.04072	148.264	31.532	3.44198	32.2713	4.18128	151.95	31.8715	3.78152	31.1183
	4-6	28.43	4-6	28.38	-0.05	168.005	26.1247	-2.2553	27.0608	-1.31925	163.077	26.1848	-2.1952	27.9578	-0.422237	153.348	28.2473	-0.132722	27.2337	-1.14629	153.348	28.2245	-0.205511	27.2325	-1.19753	158.122	28.9308	0.500797	27.1254	-1.30463	153.814	25.9813	-2.44872	26.5904	-1.83956	154.009	28.4239	-0.00605555	27.3621	-1.0679	153.814	25.9813	-2.44872	26.5904	-1.83956	155.997	27.825	-0.605009	27.1674
Cyclopentenone	2	210.57	2	209.8	-0.77	-6.8557	200.985	-8.81473	208.187	-1.61339	-5.0825	194.345	-15.4552	207.504	-2.29624	-34.1062	215.702	5.90171	207.962	-1.83812	-34.1062	215.679	5.10892	208.098	-2.47165	-34.0578	221.11	10.5405	207.312	-3.25792	-24.2259	204.021	-6.54852	208.805	-1.76507	-33.6798	216.113	5.54311	208.04	-2.5303	-24.2259	204.021	-6.54852	208.805	-1.76507	-29.1166	212.939	2.36852	207.906
	3	134.63	3	134.2	-0.43	64.6372	129.492	-4.70763	134.132	-0.0678981	61.17	128.092	-6.10773	136.765	2.56534	43.086	138.51	4.30951	133.539	-0.660503	43.086	138.487	3.85672	133.619	-1.01074	43.4181	143.635	9.0046	134.671	0.0410711	48.6626	131.133	-3.49702	134.208	-0.422498	44.0375	138.396	3.76581	133.226	-1.40429	48.6626	131.133	-3.49702	134.208	-0.422498	46.6077	137.214	2.58422	133.971
	4	164.76	4	165.3	0.54	31.753	162.377	-2.92343	168.195	2.89455	34.0904	155.172	-10.1281	165.678	0.378484	6.532	175.064	9.76351	168.782	3.48186	6.532	175.041	10.2807	168.888	4.12848	6.5445	180.508	15.7482	169.244	4.48357	13.804	165.992	1.23158	169.883	5.12339	7.3041	175.129	10.3692	168.587	3.82685	13.804	165.992	1.23158	169.883	5.12339	10.5233	173.299	8.53862	169.203
	5	28.97	5	29.1	0.13	164.731	29.3985	0.298467	30.4518	1.35182	161.341	27.9212	-1.17883	29.8117	0.711698	148.974	32.622	3.52201	31.4515	2.35146	148.974	32.5992	3.62922	31.4534	2.48344	153.687	33.3661	4.3961	31.2839	2.31388	147.94	31.856	2.88598	32.6029	3.63287	150.03	32.4037	3.43371	31.1932	2.22319	147.94	31.856	2.88598	32.6029	3.63287	151.731	32.0909	3.12092	31.3325
	6	34.01	6	34.02	0.01	160.931	33.199	-0.821033	34.3885	0.368492	158.103	31.1595	-2.86053	33.2693	-0.750738	145.704	35.8916	1.87161	34.6037	0.583745	145.704	35.8688	1.85882	34.6081	0.598123	150.089	36.9633	2.9533	34.6566	0.646601	146.121	33.6748	-0.335217	34.4643	0.454316	146.648	35.7854	1.77541	34.4486	0.438563	146.121	33.6748	-0.335217	34.4643	0.454316	148.499	35.3231	1.31312	34.4883
N-Methylpyrrole	2	36.08	2	35.2	-0.88	159.665	34.4646	-0.735433	35.6994	0.499439	156.034	33.2286	-1.97143	35.4785	0.27846	146.29	35.3054	0.105411	34.0386	-1.16142	146.29	35.2826	-0.797378	34.0425	-2.03747	150.363	36.6895	0.609497	34.3999	-1.68011	146.076	33.7195	-2.36052	34.5101	-1.56994	147.031	35.402	-0.677989	34.0795	-2.00051	146.076	33.7195	-2.36052	34.5101	-1.56994	148.594	35.2279	-0.852076	34.3954
	4,5	121.66	4,5	121	-0.66	79.2135	114.916	-6.08393	119.034	-1.96647	77.6808	111.581	-9.41853	119.137	-1.8634	58.1173	123.478	2.47821	119.048	-1.95245	58.1173	123.455	1.79542	119.116	-2.54373	59.7814	127.271	5.6113	119.329	-2.33108	64.8064	114.989	-6.67082	117.685	-3.9748	58.3664	124.067	2.40691	119.432	-2.2279	64.8064	114.989	-6.67082	117.685	-3.9748	61.5224	122.3	0.639524	119.409
	6,7	108.18	6,7	107.7	-0.48	91.43	102.7	-5.00043	106.379	-1.32069	87.3856	101.877	-5.82333	108.775	1.07469	70.816	110.78	3.07951	106.805	-0.895492	70.816	110.757	2.57672	106.864	-1.3161	72.7365	114.316	6.1362	107.182	-0.997712	76.2624	103.533	-4.64682	105.961	-2.2194	71.4007	111.033	2.85261	106.885	-1.29527	76.2624	103.533	-4.64682	105.961	-2.2194	74.3145	109.507	1.32742	106.919
Pyridine	2,3	149.74	2,3	149.9	0.16	49.3336	144.796	-5.10403	149.984	0.0840326	46.9528	142.309	-7.59053	151.945	2.04518	26.6355	154.96	5.06001	149.4	-0.500281	26.6355	154.937	5.19722	149.492	-0.248435	27.3654	159.687	9.9473	149.722	-0.0179987	34.0181	145.777	-3.96252	149.195	-0.544646	27.0059	155.427	5.68741	149.621	-0.118947	34.0181	145.777	-3.96252	149.195	-0.544646	30.6836	153.138	3.39832	149.519
	4,5	123.78	4,5	123.75	-0.03	75.3481	118.781	-4.96853	123.037	-0.712572	73.802	115.46	-8.28973	123.278	-0.47197	54.3606	127.235	3.48491	122.669	-1.08055	54.3606	127.212	3.43212	122.741	-1.03907	55.4324	131.62	7.8403	123.407	-0.373476	60.5059	119.29	-4.49032	122.087	-1.69347	54.9823	127.451	3.67101	122.69	-1.09022	60.5059	119.29	-4.49032	122.087	-1.69347	58.1724	125.65	1.86952	122.68
	6	136.09	6	135.96	-0.13	63.6787	130.451	-5.50913	135.125	-0.835055	63.0651	126.197	-9.76283	134.742	-1.21808	41.4992	140.096	4.13631	135.069	-0.89064	41.4992	140.074	3.98352	135.15	-0.939713	42.0987	144.954	8.864	135.908	-0.181866	49.093	130.703	-5.38742	133.767	-2.32299	41.7151	140.718	4.62821	135.461	-0.62865	49.093	130.703	-5.38742	133.767	-2.32299	45.3062	138.516	2.42572	135.242
t-Butylethylene	1	108.86	1	109.2	0.34	88.4547	105.675	-3.52513	109.461	0.261217	86.2969	102.965	-6.23463	109.937	0.737106	70.6971	110.898	1.69841	106.919	-2.28086	70.6971	110.876	2.01562	106.979	-1.88138	70.5918	116.461	7.6009	109.193	0.333148	76.0887	103.707	-5.15312	106.138	-2.72163	71.3319	111.101	2.24141	106.951	-1.90904	76.0887	103.707	-5.15312	106.138	-2.72163	73.6571	110.165	1.30482	107.561
	2	149.88	2	149.7	-0.18	50.1649	143.965	-5.73533	149.123	-0.577053	48.1701	141.092	-8.60783	150.645	0.945454	23.7887	157.807	8.10681	152.144	2.44437	23.7887	157.784	7.90402	152.238	2.35831	25.3265	161.726	11.8462	151.634	1.75366	31.0485	148.747	-1.13292	152.235	2.35458	24.4534	157.98	8.09991	152.078	2.1982	31.0485	148.747	-1.13292	152.235	2.35458	28.0292	155.793	5.91272	152.111
	3	33.66	3	33.7	0.04	159.457	34.6725	0.972467	35.9148	2.21479	154.719	34.543	0.842969	36.8819	3.18186	142.368	39.2277	5.52771	37.8201	4.12014	142.368	39.2049	5.54492	37.827	4.16697	147.854	39.1984	5.5384	36.7522	3.09222	141.415	38.3808	4.72078	39.2807	5.62065	143.52	38.9132	5.25321	37.4595	3.79952	141.415	38.3808	4.72078	39.2807	5.62065	145.527	38.2952	4.63522	37.3902
	4-6	29.16	4-6	29.4	0.24	167.36	26.7692	-2.63083	27.7283	-1.67169	162.743	26.5188	-2.88116	28.3144	-1.08559	153.431	28.1641	-1.23586	27.1536	-2.24644	153.431	28.1414	-1.01864	27.1523	-2.00774	158.095	28.9573	-0.202703	27.1502	-2.00978	153.994	25.8013	-3.35865	26.4063	-2.75372	154.079	28.3539	-0.806089	27.2947	-1.86532	153.994	25.8013	-3.35865	26.4063	-2.75372	156.062	27.7598	-1.40024	27.1037
Cyclohexane	1-6	26.93	1-6	26.94	0.01	168.544	25.5856	-1.35443	26.5023	-0.437697	163.245	26.017	-0.922965	27.7786	0.838637	152.068	29.5272	2.58724	28.4677	1.52774	152.068	29.5045	2.57446	28.4674	1.53745	158.012	29.0403	2.11033	27.2281	0.298067	151.731	28.065	1.13498	28.723	1.79299	152.806	29.6268	2.69681	28.52	1.59003	151.731	28.065	1.13498	28.723	1.79299	155.317	28.5052	1.57516	27.8315
t-Butylacetylene	1	27.23	1	27.4	0.17	166.445	27.6842	0.284167	28.6761	1.2761	161.556	27.7063	0.306269	29.5822	2.18225	149.991	31.6041	4.20411	30.4701	3.07009	149.991	31.5813	4.35132	30.4713	3.24132	155.557	31.496	4.266	29.5305	2.30049	148.924	30.8717	3.64168	31.5955	4.36549	151.054	31.3798	4.14981	30.2075	2.97754	148.924	30.8717	3.64168	31.5955	4.36549	152.979	30.8425	3.61252	30.1136
	2	93.21	2	92.6	-0.61	110.08	84.0492	-8.55083	87.0607	-5.53934	109.517	79.7452	-12.8548	85.1447	-7.45532	87.9623	93.6332	1.03321	90.2735	-2.32655	87.9623	93.6104	0.400422	90.3202	-2.88975	90.0294	97.0233	3.8133	90.9686	-2.24145	92.7793	87.0163	-6.19372	89.0565	-4.15355	88.7005	93.7328	0.522811	90.2312	-2.9788	92.7793	87.0163	-6.19372	89.0565	-4.15355	90.6966	93.1253	-0.0846755	90.9245
	3	66.36	3	66.4	0.04	129.732	64.3981	-2.00193	66.7055	0.305461	128.44	60.8222	-5.57783	64.9404	-1.45959	115.304	66.2914	-0.108589	63.9127	-2.48726	115.304	66.2686	-0.0913778	63.9394	-2.42055	114.393	72.66	6.3	68.1256	1.76565	120.504	59.2918	-7.06822	60.6819	-5.67807	115.695	66.7388	0.378811	64.2456	-2.11437	120.504	59.2918	-7.06822	60.6819	-5.67807	117.029	66.7932	0.433224	65.2147
	4-6	30.88	4-6	31.1	0.22	165.395	28.7341	-2.36593	29.7636	-1.33639	160.644	28.6182	-2.4818	30.5559	-0.544073	150.881	30.714	-0.385955	29.612	-1.48804	150.881	30.6913	-0.188744	29.6125	-1.26747	155.692	31.3608	0.480797	29.4037	-1.47628	151.449	28.3462	-2.53382	29.0108	-1.86922	151.534	30.899	0.0189778	29.7447	-1.13533	151.449	28.3462	-2.53382	29.0108	-1.86922	153.544	30.2778	-0.602209	29.5622
Benzene	1-6	128.34	1-6	128.37	0.03	71.3629	122.767	-5.60337	127.165	-1.20462	69.173	120.089	-8.28073	128.22	-0.149543	49.2643	132.331	3.96121	127.583	-0.787112	49.2643	132.308	3.96842	127.658	-0.681889	50.2538	136.799	8.45886	128.262	-0.0780779	55.9265	123.869	-4.47095	126.773	-1.56674	49.7193	132.714	4.37404	127.756	-0.583802	55.9265	123.869	-4.47095	126.773	-1.56674	53.0633	130.759	2.41859	127.668
N-Methylpiperidine	2	46.87	2	46.85	-0.02	150.207	43.9231	-2.92693	45.4968	-1.35316	145.707	43.5553	-3.29473	46.5044	-0.345624	135.109	46.4866	-0.363389	44.8186	-2.03143	135.109	46.4638	-0.406178	44.8307	-2.03927	139.738	47.3149	0.444897	44.3622	-2.50779	135.333	44.4628	-2.40722	45.5052	-1.36475	135.946	46.4873	-0.382689	44.7507	-2.11933	135.333	44.4628	-2.40722	45.5052	-1.36475	137.805	46.0171	-0.852876	44.9296
	4,5	56.53	4,5	56.59	0.06	141.692	52.4377	-4.15233	54.3165	-2.27348	136.541	52.7218	-3.86823	56.2915	-0.298465	123.766	57.829	1.23901	55.754	-0.836016	123.766	57.8062	1.27622	55.7745	-0.755522	129.356	57.697	1.167	54.0964	-2.43359	124.018	55.7776	-0.752417	57.0853	0.555334	124.718	57.7149	1.18491	55.5588	-0.971166	124.018	55.7776	-0.752417	57.0853	0.555334	127.081	56.7405	0.210524	55.3996
	6,7	25.96	6,7	26.01	0.05	168.993	25.137	-0.873033	26.0376	0.0276292	164.05	25.2122	-0.797831	26.9193	0.909273	152.608	28.9875	2.97751	27.9474	1.93738	152.608	28.9647	3.00472	27.9467	1.98668	158.389	28.6634	2.7034	26.8747	0.914656	152.408	27.3873	1.42728	28.0294	2.0694	153.31	29.1234	3.16341	28.0354	2.07544	152.408	27.3873	1.42728	28.0294	2.0694	155.759	28.0628	2.10282	27.3996
	8	23.73	8	23.85	0.12	171.157	22.9728	-0.877233	23.7959	-0.0541145	165.965	23.2975	-0.552531	24.8749	1.02493	154.93	26.6654	2.81541	25.7086	1.8586	154.93	26.6426	2.91262	25.7062	1.9762	160.714	26.3389	2.6089	24.6952	0.965217	154.599	25.1965	1.46648	25.7872	2.05724	155.638	26.7952	3.06521	25.7942	2.06421	154.599	25.1965	1.46648	25.7872	2.05724	158.093	25.729	1.99902	25.121
Cyclohexanone	2	212.15	2	209.7	-2.45	-11.1718	205.301	-4.39863	212.657	2.95735	-8.4741	197.736	-11.9636	211.125	1.42501	-38.0587	219.654	9.95421	211.773	2.07255	-38.0587	219.631	7.48142	211.912	-0.238074	-38.5994	225.652	13.5021	211.57	-0.579736	-28.884	208.68	-3.47042	213.572	1.42224	-37.3053	219.739	7.58861	211.53	-0.620243	-28.884	208.68	-3.47042	213.572	1.42224	-33.0616	216.884	4.73352	211.758
	4,5	42	4,5	40.7	-1.3	153.815	40.3142	-0.385833	41.7586	1.05863	149.895	39.3677	-1.33233	42.0332	1.33324	136.782	44.8135	4.11351	43.2055	2.50551	136.782	44.7907	2.79072	43.2164	1.21644	141.586	45.4663	3.4663	42.629	0.62897	137.177	42.6191	0.619083	43.6183	1.61832	137.724	44.7093	2.70931	43.0391	1.03909	137.177	42.6191	0.619083	43.6183	1.61832	139.769	44.0528	2.05282	43.0117
	5,6	27.03	5,6	26.6	-0.43	167.031	27.0985	0.498467	28.0694	1.46941	162.186	27.0767	0.476669	28.91	2.31002	150.754	30.8416	4.24161	29.7349	3.13495	150.754	30.8188	3.78882	29.7356	2.70562	156.457	30.5954	3.5654	28.6861	1.65609	149.657	30.1389	3.10888	30.8455	3.81551	151.691	30.7425	3.71251	29.5941	2.56405	149.657	30.1389	3.10888	30.8455	3.81551	153.818	30.0041	2.97412	29.295
	7	25.02	7	24.1	-0.92	169.933	24.1969	0.0968671	25.0638	0.963845	164.542	24.7199	0.619869	26.3936	2.29364	153.454	28.1415	4.04151	27.1317	3.03173	153.454	28.1187	3.09872	27.1304	2.11042	159.318	27.7348	2.7148	26.004	0.984006	153.048	26.7475	1.72748	27.3746	2.3546	154.207	28.2266	3.20661	27.1721	2.15214	153.048	26.7475	1.72748	27.3746	2.3546	156.658	27.1638	2.14382	26.5219
Cyclohex-2-en-1-one	2	199.74	2	199	-0.74	2.5007	191.629	-7.37113	198.495	-0.505036	3.6991	185.563	-13.4368	198.128	-0.872436	-23.1519	204.747	5.74741	197.401	-1.59936	-23.1519	204.725	4.98462	197.529	-2.21094	-23.371	210.424	10.6837	197.292	-2.44781	-13.5215	193.317	-6.42292	197.85	-1.89044	-22.7428	205.176	5.43611	197.511	-2.22873	-13.5215	193.317	-6.42292	197.85	-1.89044	-18.2591	202.081	2.34102	197.305
	3	129.99	3	129.9	-0.09	68.6619	125.468	-4.43233	129.963	0.0631962	64.9686	124.294	-5.60633	132.71	2.80954	47.3904	134.205	4.30511	129.39	-0.510452	47.3904	134.182	4.19232	129.466	-0.523852	48.2522	138.8	8.8105	130.139	0.148643	53.0537	126.742	-3.24812	129.713	-0.276551	48.2279	134.205	4.21541	129.192	-0.798149	53.0537	126.742	-3.24812	129.713	-0.276551	51.0527	132.769	2.77922	129.632
	4	150.61	4	150.6	-0.01	46.5333	147.596	-3.00373	152.885	2.28467	48.7372	140.525	-10.0749	150.04	-0.560044	21.5277	160.068	9.46781	154.324	3.72424	21.5277	160.045	9.43502	154.42	3.80984	22.5618	164.491	13.8809	154.226	3.61583	28.7714	151.024	0.414183	154.565	3.95507	22.048	160.385	9.77531	154.394	3.78374	28.7714	151.024	0.414183	154.565	3.95507	25.5372	158.285	7.67472	154.544
	5	25.69	5	25.8	0.11	168.202	25.9272	0.127167	26.8561	1.05614	163.699	25.5633	-0.236731	27.2941	1.49415	152.344	29.2516	3.45161	28.202	2.402	152.344	29.2288	3.53882	28.2015	2.5115	157.737	29.3155	3.6255	27.4861	1.79606	151.655	28.141	2.45098	28.8008	3.11077	153.238	29.195	3.50501	28.1044	2.41436	151.655	28.141	2.45098	28.8008	3.11077	155.38	28.4421	2.75212	27.77
	6	22.75	6	22.8	0.05	170.736	23.3933	0.593267	24.2315	1.43145	165.793	23.4697	0.669669	25.0588	2.25879	155.19	26.4058	3.60581	25.4583	2.65832	155.19	26.383	3.63302	25.4557	2.70572	160.809	26.2438	3.4938	24.6061	1.85605	154.356	25.4392	2.68918	26.0356	3.28563	155.973	26.4603	3.71031	25.4718	2.72182	154.356	25.4392	2.68918	26.0356	3.28563	158.191	25.6306	2.88062	25.0249
	7	38.13	7	38.2	0.07	157.547	36.5831	-1.61693	37.8938	-0.306155	153.361	35.9017	-2.29833	38.3326	0.132554	140.839	40.7566	2.55661	39.2942	1.09418	140.839	40.7338	2.60382	39.3021	1.17213	145.946	41.1069	2.9769	38.5416	0.411619	141.316	38.4795	0.349483	39.3817	1.25167	141.694	40.7396	2.60961	39.2177	1.08769	141.316	38.4795	0.349483	39.3817	1.25167	143.909	39.9125	1.78252	38.9693
Fluorobenzene	2	162.86	2	162.95	0.09	36.2798	157.85	-5.10023	163.506	0.555553	33.1695	156.093	-6.85723	166.662	3.71174	10.0092	171.586	8.63631	165.429	2.47943	10.0092	171.564	8.70352	165.533	2.67349	12.9076	174.145	11.2851	163.278	0.417561	16.5241	163.271	0.411483	167.1	4.23952	10.718	171.715	8.85531	165.3	2.44048	16.5241	163.271	0.411483	167.1	4.23952	14.7294	169.093	6.23252	165.096
	3,4	115.32	3,4	115.3	-0.02	83.1832	110.946	-4.35363	114.922	-0.378405	80.8019	108.46	-6.83963	115.804	0.50417	63.1458	118.45	3.14971	114.199	-1.10051	63.1458	118.427	3.10692	114.265	-1.05549	64.2507	122.802	7.482	115.139	-0.181469	69.2261	110.569	-4.75052	113.162	-2.15813	63.6353	118.798	3.47801	114.36	-0.959969	69.2261	110.569	-4.75052	113.162	-2.15813	66.7562	117.066	1.74572	114.299
	5,6	129.96	5,6	129.97	0.01	69.0674	125.062	-4.90783	129.543	-0.426833	67.2478	122.014	-7.95553	130.276	0.306012	47.3363	134.259	4.28921	129.442	-0.528293	47.3363	134.236	4.27642	129.518	-0.441653	48.2567	138.796	8.836	130.134	0.174424	54.1919	125.604	-4.35632	128.549	-1.41144	47.7405	134.693	4.73281	129.661	-0.298957	54.1919	125.604	-4.35632	128.549	-1.41144	51.0819	132.74	2.78002	129.603
	7	123.98	7	124.01	0.03	75.894	118.236	-5.77443	122.472	-1.53803	74.089	115.173	-8.83673	122.972	-1.0384	53.8551	127.74	3.73041	123.157	-0.853184	53.8551	127.718	3.73762	123.229	-0.751334	54.9601	132.093	8.1126	123.849	-0.13065	60.5666	119.229	-4.75102	122.024	-1.9556	54.3094	128.124	4.14391	123.338	-0.64246	60.5666	119.229	-4.75102	122.024	-1.9556	57.7541	126.068	2.08782	123.089
Nitrobenzene	2	148.25	2	148.24	-0.01	50.7483	143.381	-4.85873	148.519	0.278644	48.0049	141.257	-6.98263	150.822	2.58184	27.9185	153.677	5.43701	148.163	-0.0772445	27.9185	153.654	5.40422	148.254	0.00365963	30.1282	156.924	8.6745	147.132	-1.11839	34.6917	145.104	-3.14612	148.506	0.255961	28.489	153.944	5.69431	148.193	-0.0566419	34.6917	145.104	-3.14612	148.506	0.255961	31.9857	151.836	3.58622	148.248
	3,4	123.52	3,4	123.47	-0.05	74.2724	119.857	-3.61283	124.152	0.681671	72.0413	117.221	-6.24903	125.158	1.68795	53.2066	128.389	4.91891	123.782	0.312046	53.2066	128.366	4.84612	123.854	0.334373	54.4284	132.624	9.1043	124.348	0.82787	59.8426	119.953	-3.56702	122.765	-0.754622	53.5949	128.838	5.31841	124.025	0.505348	59.8426	119.953	-3.56702	122.765	-0.754622	56.9481	126.874	3.35382	123.875
	5,6	129.31	5,6	129.4	0.09	69.5346	124.595	-4.80503	129.059	-0.340773	67.9097	121.353	-8.04743	129.569	0.169295	48.3885	133.207	3.80701	128.427	-0.972738	48.3885	133.184	3.87422	128.503	-0.806871	49.2815	137.771	8.4612	129.174	-0.136423	54.5609	125.235	-4.07532	128.171	-1.13909	49.0303	133.403	4.09301	128.419	-0.890573	54.5609	125.235	-4.07532	128.171	-1.13909	52.1743	131.648	2.33762	128.536
	7	134.56	7	134.6	0.04	63.4055	130.724	-3.87593	135.408	0.807934	63.1315	126.131	-8.46923	134.671	0.0710243	40.8421	140.753	6.15341	135.703	1.10288	40.8421	140.731	6.17062	135.784	1.22429	41.6796	145.373	10.8131	136.301	1.74108	48.3078	131.488	-3.07222	134.571	0.0106206	41.1919	141.241	6.68141	135.965	1.405	48.3078	131.488	-3.07222	134.571	0.0106206	44.7742	139.048	4.48772	135.762
1,4-Benzoquinone	1,2	187.21	1,2	187.2	-0.01	9.6247	184.505	-2.69513	191.116	3.91571	8.9652	180.297	-6.90293	192.505	5.3049	-14.8214	196.417	9.21691	189.369	2.16906	-14.8214	196.394	9.18412	189.491	2.28136	-14.8493	201.902	14.692	189.302	2.09229	-8.1411	187.937	0.726683	192.343	5.13301	-13.8379	196.271	9.06121	188.939	1.72904	-8.1411	187.937	0.726683	192.343	5.13301	-9.9304	193.752	6.54232	189.173
	3-6	136.56	3-6	136.6	0.04	63.0248	131.105	-5.49523	135.802	-0.797726	61.6448	127.617	-8.98253	136.258	-0.341612	41.1081	140.487	3.88741	135.446	-1.15357	41.1081	140.465	3.90462	135.528	-1.03236	42.3959	144.657	8.0968	135.629	-0.930519	49.3157	130.48	-6.08012	133.539	-3.02091	41.3524	141.081	4.52091	135.811	-0.749499	49.3157	130.48	-6.08012	133.539	-3.02091	44.8776	138.944	2.38432	135.661
Toluene	2	21.46	2	21.46	0	173.087	21.0423	-0.417733	21.7962	0.336215	169.159	20.1029	-1.35713	21.464	0.00402466	160.176	21.4193	-0.0406886	20.6507	-0.809259	160.176	21.3965	-0.0634778	20.6445	-0.815512	164.417	22.6354	1.1754	21.2228	-0.237166	159.758	20.038	-1.42202	20.5078	-0.95221	160.935	21.4987	0.0387111	20.6956	-0.764424	159.758	20.038	-1.42202	20.5078	-0.95221	162.532	21.2901	-0.169876	20.787
	3	137.89	3	137.89	0	61.1532	132.976	-4.91363	137.741	-0.149066	58.93	130.332	-7.55773	139.157	1.26701	36.8205	144.775	6.88501	139.58	1.69018	36.8205	144.752	6.86222	139.665	1.77454	38.6257	148.427	10.537	139.164	1.2744	43.9487	135.847	-2.04312	139.032	1.14192	37.2432	145.19	7.30011	139.766	1.87619	43.9487	135.847	-2.04312	139.032	1.14192	41.0233	142.799	4.90862	139.424
	4,5	129.05	4,5	129.07	0.02	70.5732	123.556	-5.51363	127.983	-1.08659	68.305	120.957	-8.11273	129.147	0.0772291	48.7783	132.817	3.74721	128.051	-1.01855	48.7783	132.794	3.74442	128.127	-0.92297	49.6019	137.451	8.4008	128.873	-0.176828	55.3236	124.472	-4.57802	127.39	-1.65967	49.2835	133.15	4.09981	128.176	-0.874314	55.3236	124.472	-4.57802	127.39	-1.65967	52.4869	131.335	2.28502	128.231
	6,7	128.24	6,7	128.26	0.02	71.3756	122.754	-5.50603	127.152	-1.10774	69.0665	120.196	-8.06423	128.334	0.0741682	49.4909	132.105	3.84461	127.364	-0.895581	49.4909	132.082	3.84182	127.439	-0.800524	50.503	136.55	8.3097	128.028	-0.211695	56.266	123.53	-4.71042	126.426	-1.81417	49.9093	132.524	4.28401	127.573	-0.666736	56.266	123.53	-4.71042	126.426	-1.81417	53.254	130.568	2.32792	127.482
	8	125.31	8	125.33	0.02	74.1875	119.942	-5.38793	124.24	-1.09039	71.7047	117.558	-7.77243	125.517	0.187337	52.6647	128.931	3.60081	124.305	-1.0255	52.6647	128.908	3.59802	124.377	-0.932773	53.6436	133.409	8.0991	125.084	-0.226306	59.1501	120.645	-4.66452	123.474	-1.83589	53.1348	129.299	3.98851	124.468	-0.84174	59.1501	120.645	-4.66452	123.474	-1.83589	56.4097	127.412	2.10222	124.401
Norbornadiene	1	75.32	1	75.26	-0.06	119.691	74.4384	-0.821633	77.1055	1.84551	115.76	73.5027	-1.75733	78.4795	3.2195	100.688	80.9079	5.64791	78.0048	2.74476	100.688	80.8851	5.56512	78.0422	2.72221	105.325	81.728	6.408	76.6278	1.30776	101.665	78.1303	2.81028	79.9621	4.64211	101.779	80.6546	5.33461	77.6416	2.32157	101.665	78.1303	2.81028	79.9621	4.64211	103.495	80.3273	5.00732	78.429
	2,3	50.26	2,3	50.21	-0.05	142.244	51.8856	1.67557	53.7446	3.53464	137.991	51.2711	1.06107	54.7426	4.53261	125.481	56.1145	5.90451	54.101	3.891	125.481	56.0917	5.83172	54.1202	3.86024	130.212	56.8409	6.5809	53.2937	3.03374	125.06	54.7355	4.47548	56.0188	5.7588	126.743	55.6898	5.42981	53.6094	3.34939	125.06	54.7355	4.47548	56.0188	5.7588	128.365	55.4571	5.19712	54.1465
	4-7	143.43	4-7	143.36	-0.07	53.9726	140.157	-3.20303	145.179	1.81882	51.8421	137.42	-5.93983	146.725	3.36482	30.7509	150.845	7.48461	145.432	2.07199	30.7509	150.822	7.39182	145.521	2.09081	31.4927	155.56	12.13	145.852	2.42227	38.5864	141.209	-2.22082	144.52	1.08995	31.1529	151.28	7.85041	145.629	2.19897	38.5864	141.209	-2.22082	144.52	1.08995	34.4416	149.38	5.95032	145.85
Anisole	1	159.55	1	159.3	-0.25	41.5299	152.6	-6.70033	158.067	-1.23266	38.7848	150.477	-8.82253	160.666	1.36623	15.1361	166.459	7.15941	160.486	1.1865	15.1361	166.437	6.88662	160.587	1.03679	17.6713	169.381	9.8314	158.811	-0.73886	22.6225	157.173	-2.37692	160.858	1.30813	15.5642	166.869	7.31911	160.635	1.08532	22.6225	157.173	-2.37692	160.858	1.30813	19.7031	164.119	4.56882	160.24
	4	120.65	4	120.3	-0.35	79.6582	114.471	-5.82863	118.573	-1.7271	77.1085	112.154	-8.14623	119.748	-0.552352	58.4261	123.169	2.86941	118.75	-1.55017	58.4261	123.147	2.49662	118.818	-1.83167	59.5555	127.497	6.8472	119.541	-1.10927	64.8141	114.981	-5.66852	117.677	-2.97268	58.9	123.533	2.88331	118.918	-1.73157	64.8141	114.981	-5.66852	117.677	-2.97268	62.2031	121.619	0.968824	118.745
	3,5	129.45	3,5	129.1	-0.35	70.0176	124.112	-4.98803	128.559	-0.541079	67.9483	121.314	-7.78603	129.528	0.428081	48.174	133.422	4.32151	128.634	-0.465934	48.174	133.399	3.94872	128.71	-0.73991	49.1905	137.862	8.4122	129.259	-0.191102	55.2422	124.553	-4.89662	127.474	-1.97636	48.4942	133.939	4.48911	128.935	-0.5145	55.2422	124.553	-4.89662	127.474	-1.97636	51.9025	131.919	2.46937	128.802
	2,6	113.9	2,6	113.6	-0.3	85.7797	108.35	-5.25013	112.232	-1.36794	83.3931	105.869	-7.73083	113.038	-0.562479	65.6914	115.904	2.30411	111.745	-1.85477	65.6914	115.881	1.98132	111.808	-2.09162	66.9263	120.126	6.22635	112.63	-1.27015	71.7135	108.082	-5.81797	110.616	-3.2839	66.16	116.273	2.37326	111.93	-1.9704	71.7135	108.082	-5.81797	110.616	-3.2839	69.2887	114.533	0.633224	111.827
	8	55.14	8	54.8	-0.34	142.801	51.3285	-3.47153	53.1676	-1.63242	139.427	49.8349	-4.96513	53.2092	-1.59084	127.477	54.1181	-0.681889	52.1762	-2.62376	127.477	54.0953	-1.04468	52.194	-2.94599	132.016	55.0367	-0.103303	51.6021	-3.53787	127.717	52.0783	-3.06172	53.2993	-1.8407	128.329	54.1044	-1.03559	52.0832	-3.05679	127.717	52.0783	-3.06172	53.2993	-1.8407	130.376	53.4459	-1.69408	52.1829
Maleic anhydride	2,3	164.07	2,3	164.58	0.51	33.0459	161.084	-3.49633	166.855	2.27532	31.9918	157.27	-7.30953	167.919	3.33918	8.1105	173.485	8.90501	167.26	2.68	8.1105	173.462	9.39222	167.365	3.29546	10.7019	176.351	12.2808	165.346	1.27561	13.9323	165.863	1.79328	169.752	5.68208	8.8315	173.602	9.53181	167.117	3.04651	13.9323	165.863	1.79328	169.752	5.68208	13.0688	170.753	6.68312	166.718
	4,5	136.49	4,5	136.76	0.27	61.4739	132.656	-4.10433	137.409	0.648743	61.214	128.048	-8.71173	136.718	-0.0416426	40.0285	141.567	4.80701	136.487	-0.272712	40.0285	141.544	5.05422	136.569	0.0792959	40.339	146.714	10.2237	137.558	1.06802	47.2741	132.521	-3.96852	135.629	-0.861444	40.52	141.913	5.42331	136.612	0.121804	47.2741	132.521	-3.96852	135.629	-0.861444	43.5062	140.316	3.82572	137
2,5-Dihydrofuran	2,3	75.41	2,3	75.42	0.01	120.215	73.9145	-1.50553	76.5628	1.14284	116.642	72.6204	-2.79963	77.5375	2.11746	101.451	80.144	4.72401	77.2683	1.84827	101.451	80.1212	4.71122	77.3052	1.89516	106.296	80.7572	5.3472	75.7175	0.307539	101.041	78.7548	3.34478	80.6013	5.19125	102.803	79.6306	4.22061	76.6558	1.24582	101.041	78.7548	3.34478	80.6013	5.19125	104.726	79.0961	3.68612	77.2269
	4,5	126.19	4,5	126.34	0.15	71.1663	122.963	-3.37673	127.369	1.02906	69.1214	120.141	-6.19913	128.276	1.93555	49.6596	131.936	5.59591	127.202	0.861772	49.6596	131.913	5.72312	127.277	1.08671	50.5198	136.533	10.3429	128.013	1.82255	55.8291	123.966	-2.22352	126.873	0.682978	50.2077	132.226	6.03561	127.286	1.09601	55.8291	123.966	-2.22352	126.873	0.682978	53.0659	130.756	4.56602	127.666
[truncated: 361 more columns]

## Sheet: 1H Functional
					Model:	refernce
					Geometry:	B3LYP/6-31G*					B3LYP/6-31G*					B3LYP/6-31G*					B3LYP/6-31G*					B3LYP/6-31G*					B3LYP/6-31G*					B3LYP/6-31G*					B3LYP/6-31G*					B3LYP/6-31G*
					NMR:	mPW1PW91/6-31G**					B3LYP/6-31G**					B3LYP/cc-pVTZ					B3LYP/cc-pVTZ					B1B95/cc-pVTZ					B97D/cc-pVTZ					B98/cc-pVTZ					B97-1/cc-pVTZ					B97-2/cc-pVTZ
					Solvent:	PCM - NMR only					none					PCM - NMR only					PCM - NMR only					PCM - NMR only					PCM - NMR only					PCM - NMR only					PCM - NMR only					PCM - NMR only
							unscaled	scaled	linear regression			unscaled	scaled	linear regression			unscaled	scaled	linear regression			unscaled	scaled	linear regression			unscaled	scaled	linear regression			unscaled	scaled	linear regression			unscaled	scaled	linear regression			unscaled	scaled	linear regression			unscaled	scaled	linear regression
						Ave Deviation:	0.232002	-2.73076e-15	R2:	0.997181	Ave Deviation:	0.0837667	4.33961e-15	R2:	0.995664	Ave Deviation:	0.180082	-8.31499e-15	R2:	0.998213	Ave Deviation:	0.190226	-4.61035e-15	R2:	0.998526	Ave Deviation:	0.320719	-7.06258e-15	R2:	0.998049	Ave Deviation:	0.106771	9.90046e-15	R2:	0.997885	Ave Deviation:	0.222595	2.37821e-15	R2:	0.998509	Ave Deviation:	0.22509	1.61508e-14	R2:	0.998428	Ave Deviation:	0.216513	-1.20956e-15	R2:
						Max Deviation:	0.690687	0.479185	slope:	-1.05526	Max Deviation:	0.605235	0.659907	slope:	-1.01995	Max Deviation:	0.58258	0.350047	slope:	-1.04289	Max Deviation:	0.576474	0.255012	slope:	-1.04501	Max Deviation:	0.840015	0.316059	slope:	-1.07588	Max Deviation:	0.558322	0.357927	slope:	-1.02526	Max Deviation:	0.632585	0.239938	slope:	-1.05266	Max Deviation:	0.644076	0.241893	slope:	-1.05325	Max Deviation:	0.624527	0.232587	slope:
						RMSD:	0.30711	0.135856	intercept:	31.8104	RMSD:	0.197984	0.168629	intercept:	31.8622	RMSD:	0.239076	0.108122	intercept:	31.6499	RMSD:	0.244641	0.0979921	intercept:	31.6889	RMSD:	0.393752	0.11278	intercept:	31.6968	RMSD:	0.173327	0.117412	intercept:	31.6218	RMSD:	0.279923	0.0985645	intercept:	31.7247	RMSD:	0.283689	0.101212	intercept:	31.7123	RMSD:	0.275003	0.102798	intercept:
						Isotropic	unscaled d	unscaled d	scaled d	scaled d	Isotropic	unscaled d	unscaled d	scaled d	scaled d	Isotropic	unscaled d	unscaled d	scaled d	scaled d	Isotropic	unscaled d	unscaled d	scaled d	scaled d	Isotropic	unscaled d	unscaled d	scaled d	scaled d	Isotropic	unscaled d	unscaled d	scaled d	scaled d	Isotropic	unscaled d	unscaled d	scaled d	scaled d	Isotropic	unscaled d	unscaled d	scaled d	scaled d	Isotropic	unscaled d	unscaled d	scaled d
Compound	H-#	Expt d (ppm)	H-# old	Expt d (ppm) - old	Experimental Deviations	Shielding	ppm	deviation	ppm	deviation	Shielding	ppm	deviation	ppm	deviation	Shielding	ppm	deviation	ppm	deviation	Shielding	ppm	deviation	ppm	deviation	Shielding	ppm	deviation	ppm	deviation	Shielding	ppm	deviation	ppm	deviation	Shielding	ppm	deviation	ppm	deviation	Shielding	ppm	deviation	ppm	deviation	Shielding	ppm	deviation	ppm
Nitromethane	5,6,7	4.33	1,6,7	4.33	0	27.4084	4.40195	0.0719539	4.17143	-0.158567	27.7025	4.1597	-0.170301	4.07832	-0.251676	27.2836	4.36631	0.0363129	4.18672	-0.143275	27.2836	4.40531	0.0753068	4.21558	-0.11442	27.2125	4.48432	0.154315	4.16804	-0.161955	27.3207	4.30109	-0.0289116	4.19511	-0.134886	27.3084	4.41625	0.0862519	4.19531	-0.134692	27.304	4.40831	0.0783097	4.18542	-0.144583	27.2917	4.39103	0.0610274	4.17706
Nitroethane	6,7,8	1.59	6,7,8	1.55	-0.04	30.2666	1.54375	-0.00624614	1.46291	-0.0870892	30.3933	1.46887	-0.0811346	1.44013	-0.109869	30.1479	1.50195	-0.0480537	1.44017	-0.109829	30.1479	1.54094	-0.0490598	1.47458	-0.115425	30.0881	1.60868	0.0186817	1.49522	-0.0947757	30.2084	1.41346	-0.176545	1.37863	-0.211371	30.1754	1.54932	-0.0406814	1.47181	-0.118193	30.1689	1.54338	-0.0466236	1.46534	-0.12466	30.133	1.54976	-0.0402393	1.47424
	9,10	4.42	9,10	4.4	-0.02	27.3278	4.48259	0.0825872	4.24784	-0.152156	27.6241	4.23812	-0.161885	4.15521	-0.244793	27.1773	4.47263	0.0726296	4.28867	-0.111332	27.1773	4.51162	0.0916235	4.31732	-0.102682	27.1086	4.58827	0.168265	4.26466	-0.155337	27.1781	4.44367	0.0236717	4.33418	-0.0858154	27.2003	4.52439	0.104385	4.29803	-0.121968	27.1959	4.51633	0.0963264	4.28797	-0.132028	27.1749	4.50778	0.0877774	4.28812
Acetaldehyde	4	9.8	4	9.69	-0.11	21.547	10.2634	0.573387	9.72592	0.0359158	21.6138	10.2484	0.558365	10.0479	0.357881	21.4023	10.2476	0.55758	9.82609	0.136092	21.4023	10.2866	0.486574	9.84355	0.0435537	21.2757	10.4211	0.621115	9.68613	-0.113867	21.2635	10.3583	0.558322	10.1031	0.303104	21.4155	10.3092	0.509185	9.79342	-0.00657956	21.3871	10.3252	0.525176	9.80311	0.00311469	21.4336	10.2491	0.449127	9.74969
	5,6,7	2.21	5,6,7	2.12	-0.09	29.4994	2.31102	0.191021	2.19	0.0699974	29.7291	2.13303	0.0130321	2.0913	-0.0286954	29.4084	2.24151	0.121513	2.14932	0.0293185	29.4084	2.28051	0.0705068	2.18229	-0.0277095	29.3134	2.38342	0.173415	2.21532	0.00531715	29.4206	2.20122	-0.0087783	2.14699	-0.0630139	29.4183	2.30635	0.0963519	2.19097	-0.019034	29.4068	2.30548	0.0954764	2.18891	-0.0210931	29.3712	2.31153	0.101527	2.19889
Oxirane	4,5,6,7	2.69	4,5,6,7	2.54	-0.15	29.0909	2.71949	0.179487	2.57707	0.0370735	29.2817	2.58047	0.0404654	2.52998	-0.010015	28.9816	2.66828	0.12828	2.55853	0.0185321	28.9816	2.70727	0.0172735	2.59068	-0.0993227	28.9535	2.74334	0.0533401	2.54986	-0.140143	28.9774	2.64442	-0.0455783	2.57927	-0.110734	29.0118	2.71289	0.0228853	2.57716	-0.112839	29.0088	2.70348	0.0134764	2.56678	-0.123217	29.007	2.67573	-0.0142726	2.54534
Acetonitrile	4,5,6	2.01	4,5,6	2.1	0.09	29.7231	2.08732	-0.0126795	1.97801	-0.121988	30.023	1.83917	-0.260835	1.80319	-0.296813	29.6275	2.02241	-0.0775871	1.93923	-0.16077	29.6275	2.06141	0.0514068	1.97263	-0.0373734	29.5836	2.11322	0.103215	1.96417	-0.0458261	29.6408	1.98106	-0.028945	1.93224	-0.0777559	29.6295	2.09522	0.0852186	1.9904	-0.0196044	29.6231	2.08921	0.0792097	1.98358	-0.0264249	29.5993	2.08343	0.0734274	1.9819
Cyclopropane	4-9	0.25	4-9	0.22	-0.03	31.3654	0.445021	0.225021	0.421716	0.201716	31.4681	0.394065	0.174065	0.386357	0.166357	31.3486	0.301313	0.0813129	0.28892	0.0689198	31.3486	0.340307	0.0903068	0.325651	0.0756506	31.2716	0.425265	0.175265	0.395272	0.145272	31.3605	0.261288	0.0112884	0.254851	0.00485052	31.3626	0.362085	0.112085	0.34397	0.0939703	31.3515	0.36076	0.11076	0.342519	0.092519	31.3232	0.359494	0.109494	0.341976
Acetone	5-10	2.17	5-10	2.17	0	29.5466	2.26375	0.0937539	2.14521	-0.024794	29.7417	2.1205	-0.0495012	2.07902	-0.0909836	29.432	2.21793	0.0479296	2.12671	-0.0432948	29.432	2.25692	0.0869235	2.15972	-0.0102772	29.3472	2.34963	0.179632	2.18392	0.0139165	29.43	2.19182	0.0218217	2.13782	-0.0321823	29.4464	2.27829	0.108285	2.1643	-0.00569652	29.4326	2.27968	0.109676	2.16441	-0.00558863	29.4031	2.27966	0.109661	2.16857
Oxetane	7,8	2.7	5,6	2.72	0.02	29.1184	2.69199	-0.0280128	2.55101	-0.168986	29.2962	2.56602	-0.153985	2.51582	-0.204182	28.9016	2.74833	0.0283296	2.63529	-0.0847104	28.9016	2.78732	0.0873235	2.66728	-0.0327203	28.8851	2.81167	0.111665	2.61336	-0.0866365	28.8821	2.73967	0.0396717	2.67217	-0.0278307	28.938	2.78669	0.0866853	2.64727	-0.0527316	28.9233	2.78898	0.0889764	2.64796	-0.0520399	28.908	2.77473	0.0747274	2.63952
	5,6,9,10	4.76	7-10	4.73	-0.03	26.9357	4.87469	0.144687	4.61941	-0.11059	27.0331	4.82907	0.0990654	4.7346	0.00459664	26.743	4.90693	0.17693	4.70511	-0.0248946	26.743	4.94592	0.185924	4.73291	-0.0270864	26.7407	4.95607	0.196065	4.60652	-0.153477	26.6702	4.95157	0.191572	4.82957	0.0695705	26.7955	4.92914	0.169135	4.68253	-0.0774676	26.7786	4.93368	0.173676	4.68422	-0.0757802	26.7938	4.88893	0.128927	4.65069
Methyl acetate	6-8	2.06	6-8	2.05	-0.01	30.1528	1.65762	-0.392379	1.57081	-0.479185	29.6042	2.258	0.207999	2.21383	0.163827	29.5495	2.10038	0.0503796	2.01399	-0.0360099	29.5592	2.12964	0.0696402	2.03792	-0.0220787	29.4939	2.20288	0.142882	2.04752	-0.0124835	29.5741	2.04772	-0.0122783	1.99727	-0.0627319	29.5772	2.14752	0.0875186	2.04008	-0.019921	29.5669	2.14541	0.0854097	2.03693	-0.0230665	29.5396	2.14316	0.0831607	2.03873
	9-11	3.67	9-11	3.67	0	28.4384	3.37195	-0.298046	3.19537	-0.474628	27.9708	3.89133	0.221332	3.81521	0.145208	27.9145	3.73535	0.0653463	3.58171	-0.0882902	27.9517	3.73717	0.0671735	3.57622	-0.0937782	27.9093	3.78748	0.117482	3.52036	-0.149642	27.9498	3.67202	0.0020217	3.58155	-0.0884528	27.9903	3.73435	0.0643519	3.54752	-0.122476	27.9828	3.72948	0.0594764	3.54091	-0.129093	27.9644	3.71836	0.0483607	3.53717
DMF	6	8.02	H6	8.02	0	23.7236	8.08679	0.0667872	7.6633	-0.3567	23.8457	8.01647	-0.00353456	7.85964	-0.160357	23.4617	8.18818	0.16818	7.8514	-0.168604	23.4617	8.22717	0.207174	7.87285	-0.147153	23.4083	8.28852	0.268515	7.70394	-0.316059	23.43	8.19182	0.171822	7.98998	-0.0300156	23.4821	8.24259	0.222585	7.83021	-0.189788	23.4668	8.24548	0.225476	7.82857	-0.191431	23.4964	8.18633	0.166327	7.78741
	7-9	2.89	7-9	2.96	0.07	28.8714	2.93895	-0.0210461	2.78505	-0.174953	29.0487	2.8135	-0.146501	2.75846	-0.20154	28.6871	2.96281	0.00281292	2.84095	-0.119049	28.6871	3.00181	0.111807	2.87253	-0.0174743	28.6363	3.06052	0.170515	2.84466	-0.0453375	28.6803	2.94156	0.051555	2.86908	-0.0209216	28.7116	3.01312	0.123119	2.86237	-0.0276266	28.7	3.01228	0.122276	2.85997	-0.0300304	28.6809	3.00183	0.111827	2.85555
	10-12	2.96	10-12	2.88	-0.08	28.8576	2.95282	0.0728205	2.79819	-0.0818123	28.9618	2.9004	0.0203988	2.84366	-0.0363404	28.7135	2.93641	0.0564129	2.81564	-0.064363	28.7135	2.97541	0.0154068	2.84726	-0.112737	28.6744	3.02245	0.0624484	2.80928	-0.150719	28.7067	2.91516	-0.044845	2.84333	-0.116671	28.7413	2.98339	0.0233853	2.83413	-0.125872	28.7305	2.98174	0.0217431	2.83098	-0.12902	28.7117	2.97103	0.0110274	2.82625
Propionitrile	8,9	2.36	5,6	2.47	0.11	29.3426	2.46779	-0.0022128	2.33855	-0.131445	29.6003	2.26187	-0.208135	2.21762	-0.252382	29.2156	2.43428	-0.0357204	2.33416	-0.135843	29.2156	2.47327	0.113274	2.36676	0.00675514	29.1804	2.51642	0.156415	2.33894	-0.0210631	29.1774	2.44442	0.0844217	2.38419	0.0241939	29.2238	2.50089	0.140885	2.37577	0.0157669	29.213	2.49928	0.139276	2.37291	0.0129079	29.1927	2.49003	0.130027	2.36869
	5-7	1.3	7-9	1.3	0	30.4179	1.39245	0.0924539	1.31953	0.0195341	30.5417	1.3205	0.0204988	1.29467	-0.00533354	30.3329	1.31695	0.0169463	1.26278	-0.0372203	30.3329	1.35594	0.0559402	1.29754	-0.00245714	30.2894	1.40738	0.107382	1.30812	0.00812167	30.3528	1.26906	-0.030945	1.23779	-0.0622131	30.3587	1.36595	0.0659519	1.29761	-0.00238615	30.348	1.36424	0.0642431	1.29526	-0.00473582	30.3178	1.36493	0.0649274	1.29842
Isoxazole	6	8.48	6	8.49	0.01	22.8914	8.91899	0.428987	8.45192	-0.0380809	23.2457	8.61647	0.126465	8.44791	-0.0420945	22.8712	8.77868	0.28868	8.41761	-0.0723913	22.8712	8.81767	0.337674	8.43792	-0.042084	22.6951	9.00172	0.521715	8.36684	-0.113159	22.9664	8.65542	0.175422	8.44216	-0.0378382	22.8494	8.87529	0.395285	8.43126	-0.0487421	22.8361	8.87618	0.396176	8.42738	-0.0526209	22.8281	8.85463	0.374627	8.42315
	7	6.38	7	6.32	-0.06	25.0366	6.77379	0.453787	6.41906	0.0990586	25.4569	6.40527	0.0852654	6.27996	-0.0400378	25.0003	6.64958	0.32958	6.37608	0.0560795	25.0003	6.68857	0.308574	6.40051	0.0205116	24.8209	6.87592	0.495915	6.39097	0.0109693	25.0818	6.54002	0.160022	6.37888	-0.0011171	24.9949	6.72979	0.349785	6.3931	0.0130965	24.9804	6.73188	0.351876	6.3915	0.0114992	24.9663	6.71643	0.336427	6.38914
	8	8.31	8	8.24	-0.07	23.1996	8.61079	0.370787	8.15986	-0.0801411	23.584	8.27817	0.0381654	8.11622	-0.123777	23.1396	8.51028	0.27028	8.16025	-0.0797519	23.1396	8.54927	0.239274	8.18108	-0.128925	22.8967	8.80012	0.490115	8.17946	-0.130541	23.2923	8.32952	0.0195217	8.12429	-0.185708	23.1101	8.61459	0.304585	8.1836	-0.126399	23.1009	8.61138	0.301376	8.17597	-0.134032	23.0732	8.60953	0.299527	8.18999
Isobutylene	5,6	4.66	5,6	4.6	-0.06	26.6605	5.14989	0.549887	4.8802	0.280199	26.8562	5.00597	0.405965	4.90804	0.308036	26.7116	4.93828	0.33828	4.73517	0.135166	26.7116	4.97727	0.317274	4.76291	0.102913	26.4882	5.20862	0.548615	4.84126	0.181261	26.7407	4.88112	0.221122	4.76086	0.100856	26.6872	5.03749	0.377485	4.78546	0.125462	26.6657	5.04658	0.386576	4.79141	0.131411	26.6278	5.05493	0.394927	4.8086
	7-12	1.73	7-12	1.72	-0.01	29.9538	1.85659	0.136587	1.75936	0.0393617	30.0702	1.79197	0.0719654	1.75691	0.03691	29.7581	1.89175	0.171746	1.81394	0.0939379	29.7581	1.93074	0.20074	1.84759	0.117588	29.7092	1.98765	0.257648	1.84746	0.117463	29.7471	1.87472	0.144722	1.82853	0.0985307	29.7829	1.94179	0.211785	1.84464	0.114638	29.767	1.94524	0.215243	1.84689	0.116888	29.7423	1.94043	0.210427	1.84587
2-Butyne	5-10	1.75	5-10	1.7	-0.05	29.934	1.87642	0.176421	1.77816	0.0781564	30.0599	1.8023	0.102299	1.76704	0.0670412	29.7268	1.92308	0.22308	1.84398	0.143982	29.7268	1.96207	0.212074	1.87757	0.127571	29.7183	1.97852	0.228515	1.83897	0.088974	29.6935	1.92836	0.178355	1.88084	0.130843	29.7379	1.98675	0.236752	1.88736	0.137355	29.7266	1.98564	0.235643	1.88524	0.135245	29.7134	1.96929	0.219294	1.87333
t-Butyl nitrate	8-16	1.62	8-16	1.61	-0.01	30.1096	1.70083	0.0908316	1.61176	0.00176276	30.2365	1.62562	0.015621	1.59382	-0.0161803	30.0064	1.6435	0.0335018	1.5759	-0.0340961	30.0064	1.6825	0.0624957	1.61003	-0.00996561	29.942	1.75483	0.134826	1.63106	0.0110615	30.0122	1.60967	-0.0103339	1.57001	-0.0499942	30.0326	1.69206	0.072063	1.60741	-0.0125903	30.0217	1.69055	0.0705542	1.60508	-0.0149237	29.9918	1.69094	0.0709385	1.60854
THF	6-9	3.75	6-9	3.76	0.01	27.8275	3.98289	0.222887	3.77431	0.014312	27.8644	3.99782	0.237815	3.91961	0.159608	27.7274	3.92248	0.16248	3.76115	0.0011463	27.7274	3.96147	0.211474	3.79086	0.0408617	27.7077	3.98917	0.239165	3.70782	-0.0421835	27.6223	3.99957	0.249572	3.90103	0.151027	27.7725	3.95219	0.202185	3.75446	0.00445886	27.7542	3.95808	0.208076	3.75795	0.00794808	27.7473	3.93543	0.185427	3.74366
	10-13	1.85	10-13	1.85	0	29.847	1.96334	0.113337	1.86052	0.0105215	29.9825	1.87967	0.0296654	1.84289	-0.0071056	29.6959	1.95403	0.10403	1.87366	0.0236595	29.6959	1.99302	0.143024	1.90719	0.0571884	29.6373	2.05952	0.209515	1.91426	0.0642612	29.6466	1.97527	0.125272	1.9266	0.0766032	29.7273	1.99744	0.147435	1.8975	0.0475043	29.7094	2.00293	0.152926	1.90165	0.0516544	29.679	2.00373	0.153727	1.90609
DMAc	7-9	2.94	7-9	2.94	0	28.8186	2.99182	0.0518205	2.83515	-0.104855	28.8859	2.97623	0.0362321	2.91801	-0.0219906	28.643	3.00691	0.0669129	2.88324	-0.0567627	28.643	3.04591	0.105907	2.91473	-0.0252736	28.604	3.09278	0.152782	2.87465	-0.0653465	28.6257	2.99616	0.056155	2.92233	-0.0176669	28.673	3.05169	0.111685	2.89901	-0.0409894	28.6605	3.05174	0.111743	2.89744	-0.0425592	28.6451	3.03766	0.0976607	2.88964
	10-12	3.01	10-12	3.02	0.01	28.7839	3.02649	0.0064872	2.868	-0.152003	28.9387	2.92347	-0.0965346	2.86628	-0.153725	28.5998	3.05005	0.0300463	2.9246	-0.0954035	28.5998	3.08904	0.0790402	2.956	-0.0539979	28.5591	3.13775	0.127748	2.91645	-0.0935513	28.5605	3.06136	0.051355	2.98593	-0.0240733	28.6284	3.09632	0.0863186	2.94141	-0.0685891	28.6137	3.09854	0.0885431	2.94187	-0.0681255	28.6013	3.08143	0.0714274	2.93127
	13-15	2.08	13-15	2.09	0.01	29.6921	2.11832	0.0283205	2.00739	-0.0826113	29.8566	2.0056	-0.0844012	1.96636	-0.123636	29.5454	2.10445	0.0144463	2.01789	-0.0721105	29.5454	2.14344	0.0634402	2.05113	-0.028873	29.49	2.20685	0.126848	2.0512	-0.0287966	29.5456	2.07626	-0.00374496	2.0251	-0.0549016	29.5639	2.16082	0.0808186	2.05271	-0.0272864	29.5515	2.16078	0.0807764	2.05152	-0.0284768	29.528	2.15473	0.0747274	2.04973
Cyclobutanone	6-9	3.09	6-9	3.08	-0.01	28.475	3.33539	0.255387	3.16072	0.0807202	28.6658	3.19637	0.116365	3.13384	0.0538364	28.4128	3.23708	0.15708	3.10394	0.0239371	28.4128	3.27607	0.186074	3.13498	0.0449803	28.3209	3.37592	0.285915	3.13782	0.0478179	28.3391	3.28272	0.192722	3.20184	0.111839	28.4009	3.32379	0.233785	3.1575	0.0674975	28.3843	3.32798	0.237976	3.15971	0.0697072	28.3506	3.33213	0.242127	3.16976
	10,11	2.01	10,11	2.03	0.02	29.7103	2.10009	0.0700872	1.99011	-0.0398898	29.8995	1.96267	-0.0673346	1.92427	-0.105729	29.5963	2.05358	0.0235796	1.96911	-0.060885	29.5963	2.09257	0.0825735	2.00245	-0.00754896	29.4893	2.20752	0.197515	2.05182	0.0418231	29.6123	2.00952	-0.000478297	1.96001	-0.0499907	29.6101	2.11459	0.104585	2.00879	-0.00120667	29.6007	2.11158	0.101576	2.00481	-0.00518916	29.5626	2.12013	0.110127	2.01682
Butyrolactone	7,8	2.5	7,8	2.31	-0.19	29.4034	2.40694	0.0969372	2.28089	-0.0291089	29.6351	2.22707	-0.0829346	2.1835	-0.126502	29.2703	2.37958	0.0695796	2.28171	-0.0282935	29.2703	2.41857	-0.0814265	2.31441	-0.185589	29.1953	2.50152	0.00151508	2.32509	-0.174912	29.2785	2.34332	-0.156678	2.28558	-0.214415	29.2852	2.43949	-0.0605147	2.31744	-0.182561	29.2773	2.43493	-0.0650736	2.31181	-0.188188	29.2438	2.43888	-0.0611226	2.32003
	9,10	2.27	9,10	2.08	-0.19	29.5695	2.24089	0.160887	2.12354	0.0435368	29.8023	2.05992	-0.0200846	2.01962	-0.0603817	29.3977	2.25218	0.17218	2.15955	0.0795465	29.3977	2.29117	0.0211735	2.1925	-0.0775022	29.3359	2.36097	0.0909651	2.19445	-0.0755495	29.3759	2.24592	-0.0240783	2.19058	-0.0794153	29.4289	2.29584	0.0258353	2.18098	-0.0890245	29.4142	2.29803	0.0280264	2.18183	-0.0881664	29.3869	2.29583	0.0258274	2.18395
	11,12	4.35	11,12	4.38	0.03	27.3669	4.44344	0.0634372	4.21074	-0.169256	27.5636	4.29852	-0.0814846	4.21443	-0.165574	27.2911	4.35873	-0.0212704	4.17945	-0.200547	27.2911	4.39772	0.0477235	4.20832	-0.141677	27.2392	4.45762	0.107615	4.14323	-0.206772	27.2522	4.36967	0.0196717	4.26201	-0.0879921	27.3282	4.39654	0.0465353	4.17658	-0.173422	27.3163	4.39593	0.0459264	4.17366	-0.17634	27.3024	4.38038	0.0303774	4.16692
2-Cyanopropane	6	2.7	H6	2.78	0.08	28.9548	2.85559	0.0755872	2.70605	-0.0739537	29.198	2.66417	-0.115835	2.61205	-0.167952	28.8453	2.80458	0.0245796	2.68923	-0.090774	28.8453	2.84357	0.143574	2.72111	0.0211071	28.8028	2.89402	0.194015	2.68991	-0.0100945	28.7594	2.86242	0.162422	2.79189	0.0918948	28.8488	2.87589	0.175885	2.73201	0.0320058	28.8344	2.87788	0.177876	2.73237	0.0323652	28.8149	2.86783	0.167827	2.72808
	7-12	1.33	7-12	1.35	0.02	30.3766	1.43379	0.0837872	1.3587	0.00870286	30.5055	1.3567	0.00669877	1.33016	-0.0198417	30.3016	1.34828	-0.00172041	1.29282	-0.0571757	30.3016	1.38727	0.0572735	1.32753	-0.00247327	30.2501	1.44668	0.116682	1.34465	0.0146499	30.3085	1.31332	-0.0166783	1.28096	-0.0490371	30.3229	1.40179	0.0717853	1.33165	0.00165446	30.3111	1.40114	0.0711431	1.3303	0.000298446	30.2818	1.40089	0.070894	1.33263
Furan	6,7	7.45	6,7	7.42	-0.03	23.9922	7.81819	0.398187	7.40877	-0.0112344	24.278	7.58417	0.164165	7.4358	0.0157999	23.9369	7.71298	0.29298	7.39574	-0.0242586	23.9369	7.75197	0.301974	7.41811	-0.0318867	23.7883	7.90852	0.458515	7.35074	-0.0992581	23.9964	7.62542	0.175422	7.43754	-0.0124601	23.9201	7.80459	0.354585	7.41412	-0.0358753	23.9052	7.80708	0.357076	7.41233	-0.0376651	23.8939	7.78883	0.338827	7.40928
	8,9	6.4	8,9	6.37	-0.03	25.0314	6.77899	0.408987	6.42399	0.0539863	25.3485	6.51367	0.143665	6.38624	0.0162416	24.8962	6.75368	0.38368	6.4759	0.105898	24.8962	6.79267	0.392674	6.50013	0.100128	24.7169	6.97992	0.579915	6.48763	0.0876344	24.9894	6.63242	0.232422	6.46901	0.0690063	24.8912	6.83349	0.433485	6.49161	0.0916085	24.8768	6.83548	0.435476	6.48986	0.0898609	24.86	6.82273	0.422727	6.49026
3-Butyn-2-one	6-8	2.38	6-8	2.38	0	29.3016	2.50879	0.128787	2.37741	-0.00259257	29.5379	2.3243	-0.0557012	2.27883	-0.10117	29.1766	2.47331	0.0933129	2.37158	-0.00841551	29.1766	2.51231	0.132307	2.40411	0.0241074	29.0883	2.60852	0.228515	2.42454	0.0445413	29.1737	2.44816	0.068155	2.38784	0.00783524	29.1816	2.54305	0.163052	2.41582	0.035824	29.169	2.54328	0.163276	2.41468	0.0346832	29.143	2.53969	0.159694	2.41594
	9	3.21	9	3.4	0.19	28.4897	3.32069	-0.0793128	3.14679	-0.25321	29.0674	2.79477	-0.605235	2.74009	-0.659907	28.4691	3.18078	-0.21922	3.04995	-0.350047	28.4691	3.21977	0.00977351	3.08111	-0.128895	28.3719	3.32492	0.114915	3.09041	-0.119585	28.5136	3.10822	-0.101778	3.03164	-0.178361	28.3859	3.33879	0.128785	3.17175	-0.038253	28.3969	3.31538	0.105376	3.14774	-0.0622557	28.3963	3.28643	0.0764274	3.12628
Pyrimidine	1	9.21	1	9.21	0	22.106	9.70439	0.494387	9.19619	-0.0138106	22.2576	9.60457	0.394565	9.41668	0.206676	22.1846	9.46528	0.25528	9.07597	-0.134031	22.1846	9.50427	0.294274	9.09495	-0.115054	21.9459	9.75092	0.540915	9.0632	-0.146799	22.2116	9.41022	0.200222	9.17836	-0.0316356	22.1621	9.56259	0.352585	9.08417	-0.125827	22.1432	9.56908	0.359076	9.08524	-0.124755	22.1396	9.54313	0.333127	9.0781
	8,9	8.76	8,9	8.74	-0.02	22.6732	9.13719	0.397187	8.65869	-0.0813076	22.9858	8.87637	0.136365	8.70272	-0.0372788	22.6425	9.00738	0.26738	8.6369	-0.103098	22.6425	9.04637	0.286374	8.65677	-0.103234	22.3909	9.30592	0.545915	8.64959	-0.110414	22.7348	8.88702	0.127022	8.66806	-0.0919446	22.6153	9.10939	0.349385	8.65365	-0.106354	22.5983	9.11398	0.353976	8.65316	-0.106845	22.5815	9.10123	0.341227	8.65773
	10	7.34	10	7.32	-0.02	24.1159	7.69449	0.374487	7.29154	-0.0284565	24.6055	7.25667	-0.0633346	7.11471	-0.205293	24.0443	7.60558	0.28558	7.29276	-0.0272412	24.0443	7.64457	0.304574	7.31534	-0.0246612	23.774	7.92282	0.582815	7.36403	0.0240334	24.1863	7.43552	0.0955217	7.25232	-0.0876812	24.0147	7.70999	0.369985	7.32426	-0.0157425	24.0007	7.71158	0.371576	7.32166	-0.0183364	23.9928	7.68993	0.349927	7.3152
1,4-Pyrazine	7-10	8.6	7-10	8.63	0.03	22.7758	9.03459	0.404587	8.56147	-0.0685346	23.0776	8.78457	0.154565	8.61272	-0.017283	22.7829	8.86698	0.23698	8.50228	-0.127723	22.7829	8.90597	0.305974	8.52241	-0.0775869	22.5154	9.18142	0.581415	8.53387	-0.0661334	22.8917	8.73012	0.130122	8.51502	-0.0849787	22.7511	8.97359	0.373585	8.52464	-0.07536	22.737	8.97528	0.375276	8.52147	-0.0785316	22.7253	8.95743	0.357427	8.52094
1,2-Pyrazine	7,8	7.49	7,8	7.5	0.01	24.019	7.79139	0.291387	7.38337	-0.116631	24.6082	7.25397	-0.246035	7.11206	-0.387941	23.9776	7.67228	0.17228	7.35672	-0.143285	23.9776	7.71127	0.221274	7.37917	-0.110834	23.7263	7.97052	0.480515	7.40837	-0.0816308	24.1686	7.45322	-0.0367783	7.26958	-0.220417	23.9472	7.77749	0.287485	7.38838	-0.10162	23.9374	7.77488	0.284876	7.38176	-0.108237	23.9129	7.76983	0.279827	7.39121
	9,10	9.23	9,10	9.24	0.01	22.027	9.78339	0.543387	9.27105	0.0310523	22.289	9.57317	0.333165	9.38589	0.14589	22.0904	9.55948	0.31948	9.16629	-0.073706	22.0904	9.59847	0.368474	9.18509	-0.0449113	21.7692	9.92762	0.697615	9.22744	-0.00256153	22.2038	9.41802	0.188022	9.18597	-0.0440278	22.0519	9.67279	0.442785	9.18886	-0.0411407	22.0362	9.67608	0.446076	9.18683	-0.0431655	22.0182	9.66453	0.434527	9.19358
Cyclopentane	6-15	1.5	6-15	1.5	0	30.0706	1.73975	0.239747	1.64864	0.14864	30.1118	1.75037	0.250365	1.71612	0.216124	29.9749	1.67498	0.17498	1.60609	0.106087	29.9749	1.71397	0.213974	1.64016	0.140156	29.923	1.77386	0.273855	1.64875	0.148748	29.9242	1.69764	0.197642	1.65581	0.155814	30.0065	1.71815	0.218145	1.63219	0.132187	29.9879	1.72436	0.224356	1.63717	0.137169	29.9572	1.72553	0.225527	1.64144
2-Methyl-2-butene	6-8	1.6	6-8	1.58	-0.02	30.0683	1.74209	0.162087	1.65086	0.0708578	30.1663	1.69583	0.115832	1.66266	0.0826573	29.8641	1.78581	0.205813	1.71236	0.132362	29.8641	1.82481	0.224807	1.74622	0.146216	29.8256	1.87122	0.271215	1.73924	0.139242	29.8482	1.77359	0.173588	1.72989	0.129889	29.8911	1.83362	0.233619	1.74188	0.141883	29.8767	1.83558	0.235576	1.74277	0.142766	29.851	1.83169	0.231694	1.74244
	9	5.19	9	5.12	-0.07	26.1756	5.63479	0.514787	5.33971	0.219706	26.3411	5.52107	0.401065	5.41306	0.293059	26.0887	5.56118	0.44118	5.33245	0.212446	26.0887	5.60017	0.410174	5.35899	0.168987	25.9026	5.79422	0.604215	5.38556	0.19556	26.098	5.52382	0.333822	5.38772	0.197721	26.0812	5.64349	0.453485	5.36114	0.171144	26.0554	5.65688	0.466876	5.37085	0.180853	26.0381	5.64463	0.454627	5.36957
	10-12	1.56	10-12	1.48	-0.08	30.0567	1.75369	0.273687	1.66185	0.18185	30.1457	1.7165	0.236499	1.68292	0.20292	29.8685	1.78138	0.30138	1.70811	0.228111	29.8685	1.82037	0.260374	1.74197	0.181974	29.8338	1.86302	0.303015	1.73162	0.17162	29.8429	1.77892	0.218922	1.73509	0.175091	29.8964	1.82825	0.268252	1.73679	0.176785	29.8816	1.83071	0.27071	1.73815	0.178145	29.8537	1.82903	0.269027	1.7399
	13-15	1.68	13-15	1.58	-0.1	30.0097	1.80072	0.220721	1.70642	0.126421	30.1131	1.7491	0.169099	1.71488	0.134882	29.8258	1.82408	0.24408	1.74905	0.169054	29.8258	1.86307	0.183074	1.78284	0.102835	29.7707	1.92608	0.246082	1.79024	0.110239	29.8071	1.81472	0.134722	1.77001	0.090009	29.8466	1.87812	0.198119	1.78416	0.104157	29.8304	1.88188	0.201876	1.78672	0.106725	29.804	1.87873	0.198727	1.78718
MTBE	7-9	3.21	7-9	3.22	0.01	28.3765	3.43392	0.213921	3.25409	0.0340935	28.4364	3.4258	0.205799	3.35878	0.138781	28.2949	3.35501	0.135013	3.21702	-0.00298021	28.2949	3.39401	0.184007	3.24783	0.0378345	28.2865	3.41032	0.200315	3.16979	-0.0402082	28.2258	3.39606	0.186055	3.31238	0.10238	28.345	3.37965	0.169652	3.21057	0.000569166	28.3297	3.38261	0.17261	3.21158	0.00157817	28.3299	3.35283	0.142827	3.18945
	10-18	1.19	10-18	1.19	0	30.4905	1.31989	0.129887	1.25077	0.0607676	30.5568	1.30535	0.115354	1.27982	0.0898183	30.4398	1.21004	0.0200351	1.16027	-0.0297341	30.4398	1.24903	0.0590291	1.19524	0.00523617	30.3822	1.31463	0.124626	1.22191	0.031908	30.4162	1.20564	0.0156439	1.17594	-0.0140618	30.4679	1.25677	0.0667742	1.1939	0.0038982	30.4548	1.2575	0.0674986	1.19392	0.00391695	30.4196	1.26308	0.0730829	1.20153
Tetrahydropyran	2,3	1.64	2,3	1.49	-0.15	30.0979	1.71254	0.222537	1.62286	0.132855	30.1815	1.68067	0.190665	1.64779	0.157787	29.9507	1.69918	0.20918	1.62929	0.139292	29.9507	1.73817	0.0981735	1.66331	0.0233143	29.9183	1.77857	0.138565	1.65313	0.0131261	29.9005	1.72127	0.0812717	1.67886	0.0388615	29.9846	1.74009	0.100085	1.65303	0.0130294	29.9658	1.74643	0.106426	1.65812	0.0181236	29.9389	1.74383	0.103827	1.65885
	9-12	1.57	9-12	1.57	0	30.24	1.57039	0.000387196	1.48815	-0.0818506	30.3072	1.55492	-0.0150846	1.5245	-0.0455027	30.0867	1.56318	-0.00682041	1.49889	-0.0711147	30.0867	1.60217	0.0321735	1.53317	-0.0368285	30.0548	1.64197	0.0719651	1.52616	-0.0438397	30.0452	1.57657	0.0065717	1.53773	-0.0322733	30.1249	1.59974	0.0297353	1.5197	-0.0502989	30.1089	1.60343	0.0334264	1.52235	-0.0476461	30.0791	1.60363	0.0336274	1.52548
	13-16	3.65	13-16	3.44	-0.21	28.0629	3.74749	0.307487	3.55124	0.111239	28.132	3.73017	0.290165	3.65719	0.217194	27.9607	3.68918	0.24918	3.53744	0.097442	27.9607	3.72817	0.0781735	3.56761	-0.0823906	27.9313	3.76552	0.115515	3.49994	-0.15006	27.8712	3.75062	0.100622	3.65821	0.00821059	27.9987	3.72599	0.0759853	3.53958	-0.110424	27.9822	3.73008	0.0800764	3.54148	-0.108524	27.9743	3.70843	0.0584274	3.52772
N-Methylpyrrolidine	7-9	2.38	7-9	2.34	-0.04	29.4911	2.31925	-0.0207461	2.1978	-0.1422	29.5702	2.29193	-0.0480679	2.2471	-0.0929039	29.2963	2.35355	0.0135463	2.25674	-0.0832561	29.2963	2.39254	0.0125402	2.2895	-0.0905012	29.2595	2.43735	0.0573484	2.26545	-0.114553	29.2452	2.37662	-0.0033783	2.31806	-0.0619356	29.3198	2.40489	0.0248853	2.28457	-0.0954303	29.3054	2.40688	0.0268764	2.28518	-0.0948201	29.2874	2.39536	0.0153607	2.27864
	10-13	2.5	10-13	2.48	-0.02	29.2977	2.51269	0.0326872	2.3811	-0.0988968	29.3656	2.49657	0.0165654	2.44773	-0.0322737	29.2265	2.42333	-0.0566704	2.32366	-0.156343	29.2265	2.46232	-0.0376765	2.35628	-0.143723	29.1574	2.53947	0.0394651	2.36036	-0.139639	29.149	2.47277	-0.0272283	2.41185	-0.0881546	29.241	2.48369	-0.0163147	2.35943	-0.140573	29.2301	2.48213	-0.0178736	2.35663	-0.143375	29.1888	2.49388	-0.00612262	2.37235
	14-17	1.81	14-17	1.78	-0.03	29.9497	1.86069	0.0806872	1.76325	-0.016753	30.0173	1.84492	0.0649154	1.80882	0.0288242	29.8181	1.83173	0.0517296	1.75639	-0.0236102	29.8181	1.87072	0.0607235	1.79016	-0.0198444	29.765	1.93177	0.121765	1.79552	-0.0144788	29.7723	1.84952	0.0395217	1.80395	-0.00604844	29.8492	1.87549	0.0654853	1.78166	-0.0283446	29.8308	1.88148	0.0714764	1.78635	-0.0236548	29.804	1.87878	0.0687774	1.78723
Cyclopentanone	7-10	2.17	7-10	2.2	0.03	29.5605	2.24984	0.0498372	2.13202	-0.0679819	29.7141	2.14807	-0.0519346	2.10604	-0.0939562	29.487	2.16283	-0.0371704	2.07387	-0.126129	29.487	2.20182	0.0318235	2.107	-0.0630041	29.409	2.28787	0.117865	2.12651	-0.0434939	29.4575	2.16432	-0.0056783	2.111	-0.0590048	29.4999	2.22474	0.0547353	2.11343	-0.0565674	29.4879	2.22443	0.0544264	2.11195	-0.0580451	29.4471	2.23568	0.0656774	2.12673
	11-14	1.96	11-14	2.02	0.06	29.7563	2.05414	0.0341372	1.94657	-0.0734335	29.8957	1.96642	-0.0535846	1.92795	-0.0920526	29.6044	2.04548	0.0254796	1.96135	-0.0586519	29.6044	2.08447	0.124474	1.9947	0.0346999	29.5333	2.16352	0.203515	2.01093	0.0509263	29.5727	2.04907	0.0890717	1.99858	0.0385849	29.6317	2.09299	0.132985	1.98827	0.028274	29.6144	2.09788	0.137876	1.9918	0.0318035	29.5902	2.09253	0.132527	1.99056
Pivalonitrile	7-15	1.37	7-15	1.4	0.03	30.3085	1.50185	0.101854	1.42321	0.023205	30.4407	1.4215	0.0214988	1.39369	-0.00630936	30.258	1.39192	-0.00807596	1.33467	-0.0653264	30.258	1.43092	0.060918	1.36929	-0.00070849	30.1953	1.50155	0.131548	1.39565	0.0256469	30.25	1.37181	0.00181059	1.33801	-0.0319893	30.2745	1.45015	0.0801519	1.3776	0.00760136	30.262	1.45028	0.0802764	1.37695	0.0069475	30.2332	1.44955	0.0795496	1.37891
Cyclopentenone	7	6.22	H7	6.09	-0.13	25.259	6.55139	0.461387	6.20831	0.118305	25.479	6.38317	0.293165	6.25829	0.168294	25.3165	6.33338	0.24338	6.07288	-0.0171151	25.3165	6.37237	0.152374	6.09793	-0.12207	25.0695	6.62732	0.407315	6.1599	-0.0600974	25.3652	6.25662	0.0366217	6.10247	-0.117534	25.2771	6.44759	0.227585	6.12501	-0.0949851	25.2597	6.45258	0.232576	6.12632	-0.0936789	25.2333	6.44943	0.229427	6.13515
	8	7.73	H8	7.72	-0.01	23.5538	8.25659	0.536587	7.82421	0.104208	24.0644	7.79777	0.0777654	7.64522	-0.0747787	23.3993	8.25058	0.53058	7.91123	0.19123	23.3993	8.28957	0.559574	7.93256	0.20256	23.1268	8.57002	0.840015	7.96559	0.235588	23.4333	8.18852	0.458522	7.98677	0.256766	23.3637	8.36099	0.630985	7.94269	0.212688	23.3382	8.37408	0.644076	7.95067	0.220666	23.3282	8.35453	0.624527	7.94742
	9,10	2.7	9,10	2.69	-0.01	29.048	2.76239	0.0723872	2.61773	-0.0722731	29.2831	2.57907	-0.110935	2.52861	-0.161388	28.8047	2.84518	0.15518	2.72816	0.0381561	28.8047	2.88417	0.184174	2.75996	0.0599586	28.7389	2.95792	0.257915	2.7493	0.0492987	28.7333	2.88852	0.188522	2.81735	0.117352	28.8246	2.90009	0.200085	2.755	0.054995	28.8049	2.90738	0.207376	2.76037	0.0603736	28.7761	2.90663	0.206627	2.76499
	11,12	2.37	11,12	2.22	-0.15	29.5229	2.28749	0.0674872	2.1677	-0.0523036	29.7088	2.15337	-0.0666346	2.11124	-0.10876	29.3672	2.28268	0.0626796	2.18879	-0.031208	29.3672	2.32167	-0.0483265	2.22168	-0.148316	29.2794	2.41742	0.0474151	2.24692	-0.123081	29.3826	2.23922	-0.130778	2.18405	-0.18595	29.3806	2.34409	-0.0259147	2.22681	-0.143188	29.3702	2.34208	-0.0279236	2.22366	-0.146344	29.3329	2.34983	-0.0201726	2.23532
N-Methylpyrrole	1,8,9	3.67	1,8,9	3.62	-0.05	28.1038	3.70655	0.0865539	3.51245	-0.10755	28.2911	3.57103	-0.0489679	3.50117	-0.118826	27.904	3.74585	0.125846	3.59178	-0.028222	27.904	3.78484	0.11484	3.62184	-0.0481644	27.86	3.83678	0.166782	3.56618	-0.103819	27.8966	3.72519	0.0551884	3.6334	-0.0365961	27.9244	3.80029	0.130285	3.61016	-0.0598416	27.9085	3.80374	0.133743	3.61142	-0.0585818	27.8991	3.78363	0.113627	3.59925
	10,11	6.61	10,11	6.57	-0.04	24.9301	6.88029	0.310287	6.51998	-0.0500186	25.2759	6.58627	0.0162654	6.45742	-0.112579	24.8157	6.83418	0.26418	6.55309	-0.0169132	24.8157	6.87317	0.263174	6.57716	-0.0328387	24.6541	7.04272	0.432715	6.54601	-0.0639948	24.9106	6.71122	0.101222	6.54586	-0.0641353	24.7893	6.93539	0.325385	6.58841	-0.0215896	24.7793	6.93298	0.322976	6.58243	-0.0275688	24.7654	6.91733	0.307327	6.58025
	12,13	6.14	12,13	6.11	-0.03	25.4618	6.34859	0.238587	6.01613	-0.0938746	25.6474	6.21477	0.104765	6.09319	-0.0168112	25.2851	6.36478	0.25478	6.10299	-0.00700656	25.2851	6.40377	0.263774	6.12798	-0.0120227	25.1072	6.58962	0.449615	6.12486	-0.0151385	25.363	6.25882	0.118822	6.10461	-0.0353887	25.2691	6.45559	0.315585	6.13261	-0.00738534	25.2542	6.45808	0.318076	6.13154	-0.00845695	25.2344	6.44833	0.308327	6.1341
Pyridine	7,8	8.62	7,8	8.62	0	22.7443	9.06609	0.446087	8.59132	-0.0286842	22.9507	8.91147	0.291465	8.73713	0.117135	22.7256	8.92428	0.30428	8.55722	-0.0627799	22.7256	8.96327	0.343274	8.57725	-0.0427547	22.4651	9.23172	0.611715	8.58062	-0.039381	22.7984	8.82342	0.203422	8.60602	-0.0139775	22.6956	9.02909	0.409085	8.57736	-0.0426366	22.6768	9.03548	0.415476	8.57862	-0.0413755	22.6621	9.02063	0.400627	8.58106
	9,10	7.3	9,10	7.29	-0.01	24.1116	7.69879	0.408787	7.29562	0.00561833	24.5269	7.33527	0.0452654	7.19177	-0.098231	24.0479	7.60198	0.31198	7.28931	-0.000693128	24.0479	7.64097	0.340974	7.31189	0.0118938	23.782	7.91482	0.614815	7.3566	0.0565976	24.1711	7.45072	0.150722	7.26714	-0.0328557	24.0181	7.70659	0.406585	7.32103	0.0210276	24.0006	7.71168	0.411676	7.32176	0.0217585	23.9831	7.69963	0.399627	7.32443
	11	7.69	11	7.68	-0.01	23.7336	8.07679	0.396787	7.65382	-0.0261767	24.1794	7.68277	0.00276544	7.53247	-0.147529	23.6399	8.00998	0.32998	7.68053	0.000525655	23.6399	8.04897	0.358974	7.70232	0.0123222	23.3816	8.31522	0.625215	7.72876	0.0387581	23.7801	7.84172	0.151722	7.64851	-0.0414895	23.6098	8.11489	0.424885	7.7089	0.0189005	23.5936	8.11868	0.428676	7.70818	0.0181798	23.5659	8.11683	0.426827	7.7213
t-Butylethylene	7	4.91	H7	4.78	-0.13	26.3713	5.43909	0.659087	5.15425	0.374254	26.5729	5.28927	0.509265	5.18579	0.405794	26.4848	5.16508	0.38508	4.95264	0.172638	26.4848	5.20407	0.294074	4.97995	0.0699457	26.269	5.42782	0.517815	5.045	0.135001	26.525	5.09682	0.186822	4.97124	0.0612417	26.4676	5.25709	0.347085	4.99408	0.0840752	26.448	5.26428	0.354276	4.9981	0.088104	26.4175	5.26523	0.355227	5.00866
(3,3-Dimethyl-	8	4.83	H8	4.82	-0.01	26.4735	5.33689	0.516887	5.05741	0.237406	26.7058	5.15637	0.336365	5.05549	0.235494	26.5132	5.13668	0.31668	4.92541	0.105406	26.5132	5.17567	0.345674	4.95277	0.122769	26.285	5.41182	0.581815	5.03013	0.20013	26.5566	5.06522	0.235222	4.94042	0.11042	26.4888	5.23589	0.405885	4.97394	0.143936	26.468	5.24428	0.414276	4.97912	0.149115	26.4352	5.24753	0.417527	4.99182
1-butene)	9	5.86	H9	5.8	-0.06	25.3197	6.49069	0.690687	6.15078	0.350784	25.5545	6.30767	0.507665	6.18427	0.384271	25.3233	6.32658	0.52658	6.06636	0.266365	25.3233	6.36557	0.505574	6.09142	0.231422	25.1271	6.56972	0.709715	6.10637	0.246365	25.3409	6.28092	0.420922	6.12617	0.266167	25.3154	6.40929	0.549285	6.08863	0.228631	25.2925	6.41978	0.559776	6.09518	0.23518	25.285	6.39773	0.537727	6.08597
	10-18	1.01	10-18	1	-0.01	30.5952	1.21522	0.215221	1.15158	0.151582	30.66	1.20219	0.202188	1.17867	0.17867	30.5695	1.08036	0.0803574	1.03592	0.0359218	30.5695	1.11935	0.109351	1.07114	0.0611433	30.5047	1.19208	0.182082	1.10801	0.0980064	30.5473	1.07449	0.0644884	1.04801	0.0380142	30.5909	1.13377	0.123774	1.07705	0.0670518	30.5767	1.13561	0.12561	1.07819	0.068191	30.5405	1.14222	0.132216	1.08656
Cyclohexane	7-18	1.43	7-18	1.43	0	30.2226	1.58775	0.157754	1.50461	0.0746066	30.2495	1.61268	0.182682	1.58113	0.151134	30.1184	1.53143	0.10143	1.46844	0.0384412	30.1184	1.57042	0.140424	1.50279	0.0727889	30.091	1.60583	0.175832	1.49258	0.0625754	30.0584	1.56346	0.133455	1.52493	0.0949333	30.1563	1.56834	0.138335	1.48987	0.059872	30.1365	1.57574	0.145743	1.49607	0.0660703	30.1113	1.57143	0.141427	1.49485
t-Butylacetylene	7	2.07	H7	1.89	-0.18	29.8511	1.95929	0.0692872	1.85668	-0.0333164	30.2099	1.65227	-0.237735	1.61994	-0.270057	29.7922	1.85768	-0.0323204	1.78127	-0.108728	29.7922	1.89667	-0.173326	1.81499	-0.255012	29.6975	1.99932	-0.0706849	1.85831	-0.211693	29.8665	1.75532	-0.314678	1.71207	-0.357927	29.7218	2.00289	-0.0671147	1.90268	-0.167318	29.7251	1.98718	-0.0828236	1.8867	-0.183299	29.7307	1.95203	-0.117973	1.85691
	8-16	1.25	8-16	1.21	-0.04	30.3848	1.42555	0.215554	1.3509	0.140901	30.4628	1.39938	0.189377	1.372	0.162001	30.3428	1.30711	0.0971129	1.25335	0.0433508	30.3428	1.34611	0.0961068	1.28813	0.038133	30.2842	1.4126	0.162604	1.31298	0.0629756	30.3226	1.29919	0.0491884	1.26718	0.0171778	30.36	1.36464	0.114641	1.29637	0.0463683	30.3456	1.36672	0.116721	1.29762	0.0476167	30.3196	1.36311	0.113105	1.29668
Benzene	7-12	7.36	7-12	7.36	0	24.0167	7.79372	0.433721	7.38558	0.0255802	24.3419	7.52023	0.160232	7.37312	0.0131172	23.9366	7.71328	0.35328	7.39603	0.0360291	23.9366	7.75227	0.392274	7.4184	0.0584004	23.6744	8.02242	0.662415	7.45661	0.0966088	24.0376	7.58422	0.224222	7.39735	0.037355	23.9061	7.81859	0.458585	7.42742	0.0674243	23.8852	7.82704	0.467043	7.43129	0.071292	23.8612	7.82156	0.461561	7.44042
N-Methylpiperidine	1,9,10	2.25	1,9,10	2.1	-0.15	29.5712	2.23915	0.139154	2.12189	0.0218942	29.655	2.20717	0.107165	2.16399	0.0639877	29.3981	2.25178	0.15178	2.15916	0.0591629	29.3981	2.29077	0.0407735	2.19212	-0.057885	29.3545	2.34232	0.0923151	2.17712	-0.0728841	29.3522	2.26962	0.0196217	2.2137	-0.0362992	29.4223	2.30239	0.0523853	2.1872	-0.0628022	29.41	2.30224	0.0522431	2.18584	-0.064163	29.3914	2.29136	0.0413607	2.1797
	11-14	2.35	11-14	2.23	-0.12	29.4365	2.37394	0.143937	2.24962	0.0196192	29.5019	2.36032	0.130315	2.31414	0.0841417	29.3513	2.29858	0.0685796	2.20404	-0.025962	29.3513	2.33757	-0.0124265	2.2369	-0.113101	29.2948	2.40207	0.0520651	2.23265	-0.117348	29.2645	2.35737	0.0073717	2.29929	-0.0507113	29.3685	2.35614	0.00613527	2.23826	-0.111741	29.3572	2.35508	0.00507639	2.236	-0.114001	29.3167	2.36598	0.0159774	2.25068
	15-18	1.6	15-18	1.42	-0.18	30.1785	1.63189	0.211887	1.54643	0.126429	30.2064	1.65577	0.235765	1.62337	0.203374	30.0558	1.59408	0.17408	1.52851	0.108514	30.0558	1.63307	0.0330735	1.56274	-0.0372593	30.0253	1.67147	0.0714651	1.55358	-0.0464203	29.9968	1.62502	0.0250217	1.58498	-0.015017	30.0922	1.63244	0.0324353	1.55077	-0.0492349	30.0726	1.63963	0.0396264	1.55672	-0.0432764	30.0488	1.63393	0.0339274	1.55431
	19,20	1.42	19,20	1.42	0	30.3176	1.49279	0.0727872	1.41461	-0.00538685	30.3772	1.48497	0.0649654	1.45592	0.0359157	30.2036	1.44628	0.0262796	1.38679	-0.0332065	30.2036	1.48527	0.0652735	1.42131	0.00130609	30.1668	1.53002	0.110015	1.42211	0.0021059	30.1621	1.45972	0.0397217	1.42376	0.0037558	30.2355	1.48914	0.0691353	1.41463	-0.00536563	30.2184	1.49393	0.0739264	1.41839	-0.00160953	30.1871	1.49563	0.0756274	1.42275
Cyclohexanone	8-11	2.34	8-11	2.25	-0.09	29.4002	2.41024	0.160237	2.28402	0.0340183	29.5236	2.33852	0.0885154	2.29277	0.0427681	29.2845	2.36538	0.11538	2.26809	0.0180905	29.2845	2.40437	0.0643735	2.30082	-0.0391775	29.206	2.49087	0.150865	2.31519	-0.0248111	29.2446	2.37727	0.0372717	2.3187	-0.0213016	29.3026	2.42204	0.0820353	2.30086	-0.0391383	29.2868	2.42553	0.0855264	2.30289	-0.0371131	29.2556	2.42713	0.0871274	2.30886
	12-15	1.87	12-15	1.79	-0.08	29.7843	2.02604	0.236037	1.91994	0.129938	29.8857	1.97647	0.186465	1.9378	0.147801	29.696	1.95388	0.16388	1.87352	0.0835157	29.696	1.99287	0.122874	1.90704	0.0370449	29.6553	2.04147	0.171465	1.89748	0.0274843	29.5998	2.02207	0.152072	1.97225	0.10225	29.7237	2.00094	0.130935	1.90083	0.0308292	29.7022	2.01008	0.140076	1.90844	0.0384429	29.676	2.00678	0.136777	1.90899
	16,17	1.72	16,17	1.79	0.07	29.9306	1.87974	0.0897372	1.7813	-0.00870058	30.0343	1.82792	0.0379154	1.79216	0.00215676	29.829	1.82083	0.0308296	1.74594	-0.0440619	29.829	1.85982	0.139824	1.77973	0.0597251	29.7698	1.92702	0.207015	1.79111	0.0711062	29.7905	1.83127	0.111272	1.78615	0.0661512	29.8588	1.86594	0.145935	1.77258	0.0525832	29.841	1.87123	0.151226	1.77661	0.0566134	29.8151	1.86763	0.147627	1.77662
Cyclohexenone	8	6.03	H8	5.91	-0.12	25.4808	6.32959	0.419587	5.99812	0.0881204	25.6722	6.18997	0.279965	6.06887	0.158874	25.4674	6.18248	0.27248	5.92819	0.0181915	25.4674	6.22147	0.191474	5.95353	-0.0764715	25.2207	6.47612	0.446115	6.01937	-0.0106335	25.5414	6.08042	0.0504217	5.93061	-0.0993931	25.4358	6.28889	0.258885	5.97425	-0.0557454	25.4188	6.29348	0.263476	5.97527	-0.0547344	25.3955	6.28723	0.257227	5.98086
	9	7	H9	6.91	-0.09	24.2713	7.53909	0.629087	7.14428	0.234281	24.7553	7.10687	0.196865	6.96784	0.0578371	24.1573	7.49258	0.58258	7.18441	0.274407	24.1573	7.53157	0.531574	7.20721	0.207205	23.93	7.76682	0.766815	7.21904	0.219036	24.2041	7.41772	0.417722	7.23496	0.234957	24.1343	7.59039	0.590385	7.21064	0.210641	24.1125	7.59978	0.599776	7.21552	0.215516	24.1053	7.57743	0.577427	7.20818
	10,11	2.35	10,11	2.25	-0.1	29.3089	2.50144	0.251437	2.37044	0.120442	29.4934	2.36877	0.118765	2.32243	0.0724264	29.1384	2.51143	0.26143	2.40813	0.158133	29.1384	2.55042	0.200424	2.44058	0.0905825	29.0909	2.60592	0.255915	2.42212	0.0721246	29.0748	2.54707	0.197072	2.48431	0.134315	29.1628	2.56189	0.211885	2.43372	0.0837151	29.1454	2.56688	0.216876	2.43709	0.08709	29.1182	2.56453	0.214527	2.43956
	12,13	2.03	12,13	2.02	-0.01	29.717	2.09344	0.0734372	1.98381	-0.0361916	29.8285	2.03362	0.0136154	1.99383	-0.0261673	29.5485	2.10133	0.0813296	2.0149	-0.00509901	29.5485	2.14032	0.110324	2.04814	0.0181446	29.4892	2.20762	0.177615	2.05192	0.021916	29.4816	2.14017	0.110172	2.08744	0.0574403	29.5736	2.15109	0.121085	2.04347	0.0134672	29.5526	2.15963	0.129626	2.05043	0.0204313	29.5253	2.15743	0.127427	2.0523
	14,15	2.44	14,15	2.3	-0.14	29.3606	2.44974	0.149737	2.32145	0.0214497	29.485	2.37717	0.0771654	2.33066	0.030662	29.2249	2.42493	0.12493	2.32519	0.0251912	29.2249	2.46392	0.0239235	2.35781	-0.0821922	29.1501	2.54677	0.106765	2.36715	-0.0728536	29.2089	2.41297	-0.0270283	2.35352	-0.0864812	29.2427	2.48204	0.0420353	2.35786	-0.0821401	29.2281	2.48413	0.0441264	2.35852	-0.081476	29.1956	2.48718	0.0471774	2.36598
Fluorobenzene	8,9	7.06	8,9	7.05	-0.01	24.3968	7.41359	0.363587	7.02535	-0.0246464	24.7217	7.14047	0.0904654	7.00078	-0.0492202	24.3119	7.33798	0.28798	7.03617	-0.0138347	24.3119	7.37697	0.316974	7.05926	-0.000736286	24.0778	7.61902	0.559015	7.08166	0.0216598	24.4529	7.16892	0.108922	6.99229	-0.0677125	24.2936	7.43109	0.371085	7.05931	-0.00068925	24.2793	7.43298	0.372976	7.05715	-0.00284985	24.2553	7.42743	0.367427	7.06549
	10,11	7.34	10,11	7.34	0	23.9666	7.84379	0.503787	7.43302	0.093025	24.3241	7.53807	0.198065	7.3906	0.0506017	23.9387	7.71118	0.37118	7.39402	0.0540154	23.9387	7.75017	0.410174	7.41639	0.0763908	23.6756	8.02122	0.681215	7.45549	0.115493	24.0497	7.57212	0.232122	7.38555	0.0455531	23.9079	7.81679	0.476785	7.42571	0.0857143	23.8886	7.82368	0.483676	7.4281	0.0880956	23.8588	7.82393	0.483927	7.44267
	12	7.13	12	7.13	0	24.2238	7.58659	0.456587	7.18929	0.059294	24.5844	7.27777	0.147765	7.13539	0.00539384	24.1662	7.48368	0.35368	7.17587	0.0458726	24.1662	7.52267	0.392674	7.19869	0.0686887	23.9068	7.79002	0.660015	7.2406	0.1106	24.2882	7.33362	0.203622	7.15293	0.0229295	24.1412	7.58349	0.453485	7.20409	0.0740862	24.1242	7.58808	0.458076	7.20441	0.074408	24.0963	7.58643	0.456427	7.21675
Nitrobenzene	8,9	8.24	8,9	8.2	-0.04	23.0307	8.77969	0.579687	8.31991	0.119914	23.2698	8.59237	0.392365	8.42428	0.224277	22.8724	8.77748	0.57748	8.41646	0.216458	22.8724	8.81647	0.576474	8.43677	0.196768	22.6244	9.07242	0.832415	8.43255	0.192554	23.0522	8.56962	0.329622	8.35848	0.118476	22.8521	8.87259	0.632585	8.42869	0.188693	22.8413	8.87098	0.630976	8.42244	0.182442	22.8241	8.85863	0.618627	8.42695
	10,11	7.56	10,11	7.55	-0.01	23.7787	8.03169	0.481687	7.61109	0.0610851	24.1748	7.68737	0.137365	7.53698	-0.013019	23.7595	7.89038	0.34038	7.56584	0.0158449	23.7595	7.92937	0.369374	7.58787	0.0278731	23.4896	8.20722	0.647215	7.62838	0.0683751	23.8634	7.75842	0.198422	7.56726	0.00726289	23.7266	7.99809	0.438085	7.59794	0.0379439	23.7059	8.00638	0.446376	7.60156	0.0415579	23.6794	8.00333	0.443327	7.61333
	12	7.7	12	7.7	0	23.599	8.21139	0.511387	7.78137	0.0813746	24.0544	7.80777	0.107765	7.65503	-0.0449743	23.5448	8.10508	0.40508	7.77171	0.0717142	23.5448	8.14407	0.444074	7.79333	0.0933264	23.2725	8.42432	0.724315	7.83016	0.130163	23.6867	7.93512	0.235122	7.73961	0.0396092	23.5116	8.21309	0.513085	7.80219	0.102188	23.4961	8.21618	0.516176	7.80075	0.10075	23.4705	8.21223	0.512227	7.81205
p-Benzoquinone	9-12	6.79	9-12	6.73	-0.06	24.7958	7.01459	0.284587	6.64725	-0.0827516	25.157	6.70517	-0.0248346	6.574	-0.156005	24.7306	6.91928	0.18928	6.63469	-0.0953134	24.7306	6.95827	0.168274	6.6586	-0.131404	24.476	7.22082	0.430815	6.71154	-0.0784559	24.9167	6.70512	-0.0848783	6.53992	-0.250085	24.6958	7.02889	0.238885	6.67723	-0.112767	24.6864	7.02588	0.235876	6.67063	-0.119366	24.6568	7.02593	0.235927	6.68356
Toluene	11,12	7.25	10,11	7.25	0	24.2018	7.60859	0.358587	7.21014	-0.0398581	24.5151	7.34707	0.0970654	7.20334	-0.0466618	24.1096	7.54028	0.29028	7.23014	-0.0198554	24.1096	7.57927	0.329274	7.25285	0.0028511	23.8511	7.84572	0.595715	7.29237	0.0423711	24.2106	7.41122	0.161222	7.22862	-0.0213825	24.0828	7.64189	0.391885	7.25956	0.0095645	24.0616	7.65068	0.400676	7.26384	0.0138428	24.0372	7.64553	0.395527	7.27297
	9,10	7.17	12,13	7.17	0	24.1199	7.69049	0.520487	7.28775	0.117753	24.429	7.43317	0.263165	7.28775	0.117754	24.0616	7.58828	0.41828	7.27617	0.10617	24.0616	7.62727	0.457274	7.29878	0.128784	23.7998	7.89702	0.727015	7.34005	0.170053	24.1635	7.45832	0.288322	7.27456	0.104557	24.0305	7.69419	0.524185	7.30925	0.139248	24.0099	7.70238	0.532376	7.31293	0.142929	23.9824	7.70033	0.530327	7.3251
	13	7.16	1	7.17	0.01	24.2441	7.56629	0.396287	7.17006	5.70689e-05	24.5474	7.31477	0.144765	7.17167	0.00167003	24.1787	7.47118	0.30118	7.16389	-0.00611327	24.1787	7.51017	0.350174	7.18673	0.0267271	23.9174	7.77942	0.619415	7.23075	0.0707471	24.2767	7.34512	0.185122	7.16415	0.00414613	24.1466	7.57809	0.418085	7.19896	0.0389564	24.1258	7.58648	0.426476	7.20289	0.0428889	24.0991	7.58363	0.423627	7.21408
	1,14,15	2.36	9,14,15	2.36	0	29.3527	2.45765	0.0976539	2.32895	-0.0310482	29.5058	2.3564	-0.00360123	2.3103	-0.0496984	29.1444	2.50548	0.14548	2.40243	0.0424281	29.1444	2.54447	0.184474	2.43489	0.0748887	29.0814	2.61542	0.255415	2.43095	0.0709546	29.1585	2.46332	0.103322	2.40263	0.0426282	29.161	2.56372	0.203719	2.43546	0.0754567	29.1469	2.56534	0.205343	2.43563	0.0756342	29.1205	2.56223	0.202227	2.43737
Norbornadiene	8,9	1.99	8,9	2.02	0.03	29.6048	2.20559	0.185587	2.09009	0.0700854	29.6447	2.21747	0.197465	2.17409	0.154086	29.4686	2.18128	0.16128	2.09156	0.0715626	29.4686	2.22027	0.230274	2.12465	0.134651	29.3822	2.31462	0.324615	2.15137	0.161369	29.3683	2.25352	0.263522	2.198	0.207997	29.4699	2.25479	0.264785	2.14198	0.151979	29.4499	2.26238	0.272376	2.14799	0.157986	29.4215	2.26123	0.271227	2.15104
	10,11	3.58	10,11	3.61	0.03	28.1662	3.64419	0.0341872	3.45335	-0.156651	28.3781	3.48407	-0.125935	3.41591	-0.194092	27.9435	3.70638	0.0963796	3.55393	-0.0560654	27.9435	3.74537	0.165374	3.58407	0.00406863	27.8082	3.88862	0.308615	3.61436	0.0343581	27.8614	3.76042	0.180422	3.66777	0.0877691	27.9276	3.79709	0.217085	3.60712	0.0271185	27.9022	3.81008	0.230076	3.61743	0.0374313	27.8913	3.79143	0.211427	3.60667
	12-15	6.76	12-15	6.79	0.03	24.3735	7.43689	0.646887	7.04743	0.257433	24.6568	7.20537	0.415365	7.06441	0.27441	24.3861	7.26378	0.47378	6.96502	0.175017	24.3861	7.30277	0.542774	6.98826	0.228259	24.1634	7.53342	0.773415	7.0021	0.242097	24.4938	7.12802	0.368022	6.9524	0.192395	24.3561	7.36859	0.608585	6.99994	0.239938	24.3375	7.37478	0.614776	7.00189	0.241893	24.343	7.33973	0.579727	6.98207
Anisole	9,13	6.91	9,13	6.88	-0.03	24.3496	7.46084	0.580837	7.07013	0.190129	24.6282	7.23397	0.353965	7.09245	0.212451	24.263	7.38688	0.50688	7.08305	0.203054	24.263	7.42587	0.515874	7.10606	0.196058	24.015	7.68182	0.771815	7.14003	0.230031	24.3969	7.22497	0.314972	7.04696	0.136956	24.2371	7.48759	0.577585	7.11298	0.202984	24.2202	7.49213	0.582126	7.11331	0.203309	24.1961	7.48663	0.576627	7.12181
	10,12	7.29	10,12	7.26	-0.03	24.2934	7.51699	0.256987	7.12334	-0.136661	24.6218	7.24037	-0.0196346	7.09873	-0.161275	24.2044	7.44548	0.18548	7.13924	-0.120756	24.2044	7.48447	0.194474	7.16213	-0.127866	23.946	7.75077	0.460765	7.20412	-0.0858823	24.3232	7.29862	0.0086217	7.11879	-0.171208	24.1752	7.54944	0.259435	7.17174	-0.11826	24.156	7.55628	0.266276	7.17422	-0.115784	24.1307	7.55198	0.261977	7.18397
	11	6.95	11	6.9	-0.05	24.7051	7.10529	0.205287	6.7332	-0.166801	25.1027	6.75947	-0.140535	6.62723	-0.272767	24.5768	7.07308	0.17308	6.78216	-0.117839	24.5768	7.11207	0.162074	6.80577	-0.144228	24.3242	7.37262	0.422615	6.85264	-0.097362	24.6729	6.94892	-0.0010783	6.77771	-0.172292	24.5508	7.17389	0.223885	6.81498	-0.135022	24.5339	7.17838	0.228376	6.81542	-0.134577	24.4974	7.18533	0.235327	6.83519
	14-16	3.81	14-16	3.76	-0.05	27.88	3.93035	0.170354	3.72453	-0.0354703	28.044	3.8182	0.0581988	3.74351	-0.0164949	27.7676	3.88228	0.12228	3.7226	-0.0374003	27.7676	3.92127	0.111274	3.75239	-0.057607	27.7258	3.97098	0.160982	3.69092	-0.119084	27.7446	3.87722	0.0672217	3.78169	-0.0283087	27.8026	3.92212	0.112119	3.7259	-0.0841036	27.791	3.92124	0.111243	3.72298	-0.0870229	27.7745	3.90819	0.098194	3.71775
maleic anhydride	8,9	7.03	8,9	7.048	0.018	24.5598	7.25059	0.202587	6.87089	-0.17711	25.0536	6.80857	-0.239435	6.67537	-0.372627	24.5261	7.12378	0.0757796	6.83078	-0.217225	24.5261	7.16277	0.132774	6.85429	-0.175711	24.2788	7.41802	0.388015	6.89484	-0.135164	24.6532	6.96862	-0.0613783	6.79692	-0.233077	24.4887	7.23599	0.205985	6.87397	-0.156028	24.48	7.23228	0.202276	6.8666	-0.163402	24.4496	7.23313	0.203127	6.88066
2,5-dihydrofuran	6-9	4.65	6-9	4.63	-0.02	26.904	4.90639	0.276387	4.64945	0.0194503	26.9829	4.87922	0.249215	4.78377	0.153766	26.6957	4.95423	0.32423	4.75046	0.12046	26.6957	4.99322	0.343224	4.77818	0.128177	26.6898	5.00702	0.357015	4.65388	0.00387942	26.5456	5.07617	0.426172	4.9511	0.301101	26.7365	4.98824	0.338235	4.73868	0.0886757	26.7145	4.99773	0.347726	4.74503	0.0950313	26.7199	4.96288	0.312877	4.72104
	10,11	5.89	10,11	5.89	0	25.5412	6.26919	0.379187	5.94088	0.0508834	25.8229	6.03927	0.149265	5.92112	0.0311221	25.4518	6.19808	0.30808	5.94315	0.0531499	25.4518	6.23707	0.347074	5.96846	0.0784567	25.269	6.42782	0.537815	5.97447	0.084473	25.5067	6.11512	0.225122	5.96445	0.074452	25.4399	6.28479	0.394785	5.97036	0.0803597	25.4191	6.29318	0.403176	5.97498	0.0849807	25.4031	6.27963	0.389627	5.97363
[truncated: 366 more columns]

## Sheet: 13C Basis Set
		Model:
		Geometry:	B3LYP/6-31G*					B3LYP/6-31G*					B3LYP/6-31G*					B3LYP/6-31G*					B3LYP/6-31G*					B3LYP/6-31G*					B3LYP/6-31G*					B3LYP/6-31G*					B3LYP/6-31G*					B3LYP/6-31G*
		NMR:	wB97XD/cc-pVTZ					wB97XD/6-31G					wB97XD/6-31G*					wB97XD/6-31G**					wB97XD/6-31+G**					wB97XD/6-311G**					wB97XD/6-311+G**					wB97XD/6-311++G**					wB97XD/6-311++G(2df,p)					wB97XD/cc-pVDZ
		Solvent:	PCM - NMR only					PCM - NMR only					PCM - NMR only					PCM - NMR only					PCM - NMR only					PCM - NMR only					PCM - NMR only					PCM - NMR only					PCM - NMR only					PCM - NMR only
				unscaled	scaled	linear regression			unscaled	scaled	linear regression			unscaled	scaled	linear regression			unscaled	scaled	linear regression			unscaled	scaled	linear regression			unscaled	scaled	linear regression			unscaled	scaled	linear regression			unscaled	scaled	linear regression			unscaled	scaled	linear regression			unscaled
			Ave Deviation:	4.24351	-8.65446e-14	R2:	0.999297	Ave Deviation:	-0.670339	-6.11166e-15	R2:	0.998773	Ave Deviation:	-2.9327	-3.67197e-14	R2:	0.999254	Ave Deviation:	-2.34335	-2.44466e-14	R2:	0.999351	Ave Deviation:	-1.35773	-6.38619e-14	R2:	0.999285	Ave Deviation:	3.25837	-6.46942e-14	R2:	0.999076	Ave Deviation:	4.56432	-1.03395e-13	R2:	0.99919	Ave Deviation:	4.5868	-6.50109e-14	R2:	0.999166	Ave Deviation:	4.73692	-4.09804e-14	R2:	0.999327	Ave Deviation:	-0.0526516
			Max Deviation:	11.5467	4.63616	slope:	-1.04904	Max Deviation:	5.812	5.55005	slope:	-0.992254	Max Deviation:	10.1666	7.25365	slope:	-0.966111	Max Deviation:	8.27842	5.91458	slope:	-0.972921	Max Deviation:	5.79924	4.77341	slope:	-0.984311	Max Deviation:	9.96445	5.07519	slope:	-1.03765	Max Deviation:	13.4025	4.53546	slope:	-1.05274	Max Deviation:	13.4377	4.59576	slope:	-1.053	Max Deviation:	14.1055	4.34735	slope:	-1.05474	Max Deviation:	5.00385
			RMSD:	5.40374	1.57372	intercept:	187.371	RMSD:	2.21784	2.07964	intercept:	199.413	RMSD:	3.88568	1.62131	intercept:	193.996	RMSD:	3.19967	1.51216	intercept:	195.36	RMSD:	2.26992	1.58768	intercept:	195.535	RMSD:	4.37211	1.80448	intercept:	187.442	RMSD:	5.81311	1.68939	intercept:	187.612	RMSD:	5.84731	1.71446	intercept:	187.671	RMSD:	5.96885	1.53979	intercept:	187.26	RMSD:	1.70741
			Isotropic	unscaled d	unscaled d	scaled d	scaled d	Isotropic	unscaled d	unscaled d	scaled d	scaled d	Isotropic	unscaled d	unscaled d	scaled d	scaled d	Isotropic	unscaled d	unscaled d	scaled d	scaled d	Isotropic	unscaled d	unscaled d	scaled d	scaled d	Isotropic	unscaled d	unscaled d	scaled d	scaled d	Isotropic	unscaled d	unscaled d	scaled d	scaled d	Isotropic	unscaled d	unscaled d	scaled d	scaled d	Isotropic	unscaled d	unscaled d	scaled d	scaled d	Isotropic	unscaled d
Compound	C-#	Expt d (ppm)	Shielding	ppm	deviation	ppm	deviation	Shielding	ppm	deviation	ppm	deviation	Shielding	ppm	deviation	ppm	deviation	Shielding	ppm	deviation	ppm	deviation	Shielding	ppm	deviation	ppm	deviation	Shielding	ppm	deviation	ppm	deviation	Shielding	ppm	deviation	ppm	deviation	Shielding	ppm	deviation	ppm	deviation	Shielding	ppm	deviation	ppm	deviation	Shielding	ppm
Nitromethane	1	62.49	121.622	65.7493	3.25927	62.6759	0.185886	133.26	66.153	3.663	66.6694	4.17943	131.523	62.4733	-0.0167192	64.6647	2.1747	132.88	62.4806	-0.0094247	64.2196	1.72956	132.466	63.0691	0.579062	64.0743	1.58435	121.757	65.6853	3.19525	63.3018	0.811797	121.17	66.4427	3.95269	63.1139	0.62386	121.452	66.2191	3.72906	62.8859	0.395909	120.611	66.6486	4.15855	63.1897	0.69969	133.54	62.9518
Nitroethane	1	12.31	175.735	11.6356	-0.674429	11.0917	-1.21832	188.515	10.898	-1.412	10.9831	-1.32692	183.196	10.7994	-1.51062	11.1782	-1.1318	184.678	10.6821	-1.62792	10.9794	-1.33062	184.62	10.9149	-1.39514	11.0888	-1.22116	176.319	11.1227	-1.18735	10.7191	-1.59094	175.983	11.6291	-0.68091	11.0465	-1.26354	176.068	11.603	-0.707044	11.0189	-1.29108	175.216	12.0436	-0.266447	11.4185	-0.891472	185.395	11.0962
	2	70.47	113.659	73.7116	3.24157	70.266	-0.204004	126.607	72.8064	2.3364	73.3748	2.90477	124.834	69.162	-1.30802	71.588	1.11803	125.885	69.4754	-0.994625	71.409	0.939042	125.17	70.3654	-0.104638	71.4869	1.01695	114.462	72.9796	2.50955	70.3314	-0.138585	113.534	74.0781	3.60809	70.3667	-0.10328	113.566	74.1051	3.63506	70.375	-0.0950344	112.499	74.7606	4.29055	70.8807	0.410701	126.008	70.4834
Acetaldehyde	1	199.97	-21.7882	209.159	9.18907	199.382	-0.587866	-1.2194	200.633	0.662802	202.199	2.22906	0.2838	193.712	-6.25802	200.507	0.536957	0.7098	194.65	-5.31972	200.068	0.0978594	-2.7238	198.259	-1.71094	201.419	1.44921	-18.3358	205.778	5.80765	198.311	-1.6592	-23.6857	211.298	11.328	200.712	0.741797	-23.6166	211.288	11.3179	200.653	0.682646	-24.6766	211.936	11.9665	200.938	0.967578	-2.4278	198.919
	2	30.99	154.101	33.2696	2.27957	31.7144	0.724418	167.091	32.3223	1.3323	32.5746	1.58463	163.874	30.1218	-0.868219	31.1784	0.188384	165.092	30.2684	-0.721625	31.1108	0.120817	163.933	31.602	0.611962	32.1057	1.11568	154.39	33.0515	2.06145	31.8521	0.862147	153.378	34.2339	3.24389	32.5187	1.52875	153.494	34.1769	3.18686	32.4566	1.46656	153.101	34.1587	3.16865	32.3859	1.39592	165.275	31.2161
Oxirane	2,3	40.94	145.939	41.4323	0.492321	39.4956	-1.44439	160.866	38.5474	-2.39265	38.8483	-2.09172	154.489	39.5069	-1.43312	40.8927	-0.0473076	155.859	39.5007	-1.43932	40.6001	-0.339926	156.257	39.2784	-1.66164	39.9044	-1.03556	146.648	40.7939	-0.146097	39.3137	-1.62635	145.754	41.8581	0.91809	39.761	-1.17903	145.738	41.9331	0.993056	39.8223	-1.11765	145.183	42.0771	1.13705	39.8934	-1.04662	157.483	39.0081
Acetonitrile	1	116.33	62.7022	124.669	8.33867	118.841	2.51116	80.6823	118.731	2.4011	119.658	3.32799	83.1905	110.805	-5.52472	114.692	-1.63792	83.3723	111.988	-4.34222	115.105	-1.22534	81.8748	113.66	-2.66954	115.472	-0.85785	63.2288	124.213	7.88305	119.706	3.37586	61.1391	126.473	10.1432	120.137	3.80679	61.017	126.654	10.3243	120.279	3.94909	61.4602	125.8	9.46965	119.271	2.94102	81.235	115.257
	2	1.89	185.918	1.45247	-0.437529	1.38458	-0.505423	196.054	3.3591	1.4691	3.38533	1.49533	191.927	2.06868	0.178681	2.14125	0.251245	193.359	2.00078	0.110775	2.05646	0.166462	194.036	1.49906	-0.390938	1.52296	-0.367043	186.165	1.27675	-0.613247	1.23043	-0.659575	186.103	1.50959	-0.38041	1.43396	-0.456042	186.229	1.44236	-0.447644	1.36975	-0.520245	185.524	1.73635	-0.153647	1.64624	-0.243759	195.062	1.42965
Cyclopropane	1-3	-3.15	189.366	-1.99523	1.15477	-1.90196	1.24804	199.891	-0.477365	2.67264	-0.481091	2.66891	194.581	-0.585153	2.56485	-0.605678	2.54432	195.924	-0.564425	2.58558	-0.580134	2.56987	198.565	-3.02924	0.120762	-3.07752	0.072478	189.63	-2.18805	0.961953	-2.10865	1.04135	189.599	-1.98671	1.16329	-1.88717	1.26283	189.633	-1.96138	1.18862	-1.86265	1.28735	189.436	-2.17605	0.973953	-2.06312	1.08688	197.815	-1.32375
Acetone	2	206.93	-27.9782	215.349	8.41907	205.283	-1.64721	-7.5388	206.952	0.0222021	208.568	1.6378	-6.1198	200.116	-6.81442	207.135	0.20518	-5.6749	201.035	-5.89502	206.63	-0.299739	-9.272	204.807	-2.12274	208.072	1.14178	-23.8618	211.304	4.37365	203.636	-3.29372	-29.7795	217.392	10.4618	206.5	-0.429707	-29.725	217.396	10.4663	206.454	-0.476421	-31.0262	218.286	11.3561	206.958	0.027653	-10.1384	206.63
	1,4	30.94	155.615	31.7554	0.815371	30.271	-0.669003	168.2	31.2131	0.273102	31.4568	0.516771	164.839	29.1567	-1.78327	30.1795	-0.760517	166.128	29.2322	-1.70782	30.0458	-0.894223	165.628	29.9075	-1.03249	30.3842	-0.555778	156.141	31.3013	0.361253	30.1655	-0.774545	155.362	32.25	1.31004	30.6343	-0.305712	155.476	32.1949	1.25486	30.5743	-0.365678	154.912	32.3478	1.40775	30.669	-0.271	166.683	29.8084
Oxetane	3	22.35	165.316	22.0544	-0.295629	21.0235	-1.32654	176.465	22.9485	0.598502	23.1277	0.777652	172.89	21.1055	-1.24452	21.8458	-0.504187	174.381	20.979	-1.37102	21.5629	-0.787129	173.984	21.5508	-0.799238	21.8943	-0.45573	165.472	21.9702	-0.379847	21.1729	-1.17706	164.621	22.9912	0.64119	21.8393	-0.510687	164.648	23.0235	0.673456	21.8646	-0.485434	164.709	22.5513	0.201253	21.3809	-0.969091	174.77	21.7219
	2,4	72.55	114.253	73.1181	0.568071	69.7002	-2.84976	130.107	69.306	-3.244	69.847	-2.70295	125.998	67.9982	-4.55182	70.3834	-2.1666	127.344	68.0159	-4.53412	69.9089	-2.64108	125.429	70.1059	-2.44414	71.2233	-1.32669	115.638	71.8042	-0.745847	69.1987	-3.35133	114.521	73.0909	0.54089	69.429	-3.12102	114.601	73.0705	0.520456	69.3924	-3.15756	113.106	74.1536	1.60355	70.3052	-2.2448	128.478	68.0133
Methyl acetate	2	171.55	6.9302	180.441	8.89067	172.006	0.456148	27.7034	171.71	0.160002	173.05	1.50048	29.3955	164.6	-6.94972	170.374	-1.17592	29.5033	165.857	-5.69322	170.473	-1.07703	26.4389	169.096	-2.45364	171.792	0.241669	9.7918	177.65	6.10005	171.204	-0.346161	7.2816	180.331	8.78069	171.296	-0.254017	7.3316	180.34	8.78966	171.262	-0.287771	5.6901	181.57	10.0198	172.147	0.59682	26.0202	170.471
	3	20.71	165.695	21.676	0.965971	20.6627	-0.0472509	176.973	22.4404	1.7304	22.6156	1.90559	173.614	20.3815	-0.328519	21.0964	0.386417	175.068	20.2925	-0.417525	20.8573	0.147264	174.851	20.6842	-0.0258376	21.0139	0.303857	165.784	21.6578	0.947753	20.8719	0.16188	165.232	22.3806	1.67059	21.2593	0.549305	165.351	22.3204	1.61036	21.1969	0.486857	164.937	22.323	1.61295	21.1645	0.454458	176.231	20.2603
	5	51.62	134.166	53.2046	1.58457	50.7176	-0.902425	149.528	49.8851	-1.7349	50.2745	-1.34546	143.621	50.3748	-1.24522	52.1418	0.521814	145.172	50.1878	-1.43222	51.5846	-0.0353785	144.601	50.9338	-0.686238	51.7456	0.12562	134.863	52.5794	0.959353	50.6715	-0.948542	134.47	53.142	1.52199	50.4795	-1.14047	134.651	53.0205	1.40046	50.3517	-1.26834	133.381	53.8792	2.25915	51.083	-0.537016	146.489	50.0025
DMF	1	162.52	19.6524	167.718	5.19847	159.879	-2.64137	41.5379	157.876	-4.6445	159.108	-3.41203	39.6696	154.326	-8.19382	159.74	-2.78041	40.097	155.263	-7.25692	159.584	-2.93558	38.4214	157.114	-5.40614	159.618	-2.90183	22.2093	165.233	2.71255	159.237	-3.28308	19.3097	168.303	5.78259	159.87	-2.6495	19.3204	168.351	5.83086	159.877	-2.64311	18.0587	169.201	6.68115	160.42	-2.09989	38.1474	158.344
	5	36.48	151.336	36.0347	-0.445329	34.3503	-2.12973	164.676	34.737	-1.743	35.0082	-1.47182	159.754	34.242	-2.23802	35.4431	-1.03689	161.064	34.2957	-2.18432	35.2502	-1.22979	161.344	34.1913	-2.28874	34.7363	-1.74375	151.993	35.4486	-1.03145	34.1623	-2.31773	151.495	36.1176	-0.36241	34.3081	-2.17193	151.754	35.9177	-0.562344	34.1097	-2.37027	150.695	36.5652	0.0851526	34.6675	-1.81247	162.054	34.438
	4	31.44	157.816	29.5546	-1.88543	28.1731	-3.26693	170.987	28.4262	-3.0138	28.6481	-2.79189	165.188	28.8075	-2.63252	29.818	-1.62202	166.581	28.7795	-2.66052	29.5805	-1.85952	167.057	28.4785	-2.96154	28.9324	-2.50761	158.33	29.1121	-2.32795	28.0557	-3.38431	157.808	29.8048	-1.63521	28.3115	-3.12845	157.998	29.6731	-1.76694	28.1795	-3.26054	157.194	30.0658	-1.37425	28.5054	-2.93457	167.954	28.5378
Propionitrile	2	120.68	59.0136	128.357	7.67727	122.357	1.67734	76.9483	122.465	1.7851	123.421	2.74114	79.8508	114.145	-6.53502	118.149	-2.53107	79.9331	115.427	-5.25302	118.64	-2.04042	78.0745	117.461	-3.21924	119.333	-1.34698	59.5881	127.854	7.17375	123.214	2.53445	57.1964	130.416	9.73589	123.882	3.20195	56.911	130.76	10.0803	124.178	3.49842	57.4636	129.796	9.11625	123.06	2.38021	77.6098	118.882
	3	10.92	174.283	13.0879	2.16787	12.4761	1.55609	186.626	12.7878	1.8678	12.8876	1.96763	182.166	11.8303	0.910281	12.2453	1.32526	183.246	12.1143	1.19428	12.4514	1.53144	183.385	12.1507	1.23066	12.3443	1.42434	175	12.4419	1.52185	11.9904	1.07039	174.596	13.0158	2.09579	12.3637	1.44369	174.701	12.9706	2.05056	12.3177	1.39768	173.944	13.3158	2.39575	12.6247	1.7047	183.738	12.7537
	4	10.48	175.377	11.9941	1.51407	11.4334	0.95342	187.994	11.4192	0.939202	11.5083	1.02835	182.909	11.0864	0.606381	11.4753	0.995266	184.473	10.8869	0.406875	11.1899	0.709883	184.29	11.2458	0.765762	11.425	0.945014	175.977	11.4646	0.984553	11.0486	0.56855	175.603	12.0094	1.52939	11.4077	0.92771	175.712	11.9598	1.47976	11.3578	0.87776	174.964	12.2959	1.81585	11.6577	1.17773	184.848	11.6436
Isoxazole	1	157.64	20.4959	166.875	9.23497	159.075	1.43456	40.4529	158.961	1.3205	160.201	2.56144	39.8496	154.146	-3.49382	159.553	1.91328	40.419	154.941	-2.69892	159.253	1.61346	39.8409	155.694	-1.94564	158.176	0.536048	21.4325	166.009	8.36935	159.986	2.34553	20.3504	167.262	9.62189	158.882	1.24194	20.4137	167.258	9.61756	158.839	1.19862	19.9947	167.265	9.62515	158.585	0.944587	37.5832	158.908
	2	103.47	79.7177	107.653	4.18317	102.621	-0.848971	95.2368	104.177	0.706602	104.99	1.51987	94.156	99.8398	-3.63022	103.342	-0.128067	94.5414	100.819	-2.65132	103.625	0.154701	95.4542	100.081	-3.38894	101.676	-1.7937	80.056	107.386	3.91585	103.489	0.0192475	79.632	107.98	4.51029	102.57	-0.899606	79.6721	107.999	4.52916	102.563	-0.907	79.8102	107.45	3.97965	101.873	-1.59667	93.736	102.756
	3	149.02	30.0051	157.366	8.34577	150.01	0.989862	50.1864	149.227	0.207002	150.392	1.37196	48.0965	145.899	-3.12072	151.017	1.9971	48.746	146.614	-2.40592	150.695	1.6747	48.155	147.38	-1.63974	149.729	0.709425	31.1759	156.266	7.24595	150.596	1.57568	29.4098	158.202	9.18249	150.276	1.25642	29.4825	158.189	9.16876	150.226	1.2063	29.0922	158.168	9.14765	149.959	0.93922	46.5126	149.979
Isobutylene	1	142.45	33.6511	153.72	11.2698	146.534	4.08429	59.6042	139.809	-2.6408	140.901	-1.54936	56.8167	137.179	-5.27092	141.991	-0.458989	56.5513	138.809	-3.64122	142.672	0.222157	52.3941	143.141	0.691162	145.423	2.97276	35.5302	151.912	9.46165	146.399	3.94938	33.237	154.375	11.9253	146.641	4.19097	33.0955	154.576	12.1258	146.795	4.34516	32.5227	154.737	12.2872	146.707	4.25675	51.8145	144.677
	2	110.47	72.0209	115.35	4.87997	109.958	-0.511951	88.4699	110.944	0.473502	111.81	1.33959	84.9789	109.017	-1.45312	112.841	2.37095	86.2262	109.134	-1.33612	112.171	1.70133	89.1834	106.352	-4.11814	108.047	-2.42295	72.2616	115.18	4.71025	111.001	0.53082	72.4687	115.144	4.67359	109.375	-1.09519	72.3906	115.281	4.81066	109.478	-0.992015	72.2278	115.032	4.56205	109.062	-1.40777	85.5105	110.981
	3,4	24.13	162.332	25.0388	0.908771	23.8684	-0.261642	175.512	23.9015	-0.228498	24.0881	-0.0419082	170.942	23.0533	-1.07672	23.8619	-0.268063	172.283	23.0773	-1.05272	23.7196	-0.410429	172.086	23.4493	-0.680738	23.823	-0.306969	162.924	24.5174	0.387353	23.6277	-0.502284	162.636	24.9764	0.84639	23.7251	-0.404947	162.715	24.9565	0.826456	23.7003	-0.429731	162.052	25.2075	1.07745	23.8993	-0.230739	172.88	23.6112
2-Butyne	1,2	74.54	108.264	79.1068	4.56677	75.409	0.869002	126.177	73.236	-1.304	73.8077	-0.732273	123.743	70.2529	-4.28712	72.7172	-1.82281	124.144	71.2161	-3.32392	73.1982	-1.34181	123.857	71.6781	-2.86194	72.8206	-1.71943	108.328	79.1142	4.57415	76.2434	1.70342	107.049	80.5637	6.02369	76.5274	1.98739	106.982	80.689	6.14896	76.6275	2.08746	107.988	79.2721	4.73205	75.1581	0.618068	122.733	73.7586
	3,4	3.37	184.431	2.94017	-0.429829	2.80274	-0.567264	194.968	4.4459	1.0759	4.48061	1.11061	190.246	3.74928	0.379281	3.8808	0.510797	191.695	3.66538	0.295375	3.76739	0.397391	192.633	2.90176	-0.468238	2.94801	-0.421985	184.769	2.67255	-0.697447	2.57558	-0.794423	184.783	2.82909	-0.54091	2.68735	-0.68265	184.98	2.69166	-0.678344	2.55617	-0.813829	184.097	3.16235	-0.207647	2.99824	-0.371764	193.476	3.01535
t-Butyl nitrate	2	85.06	96.4254	90.9455	5.88547	86.6943	1.63431	109.774	89.6398	4.5798	90.3396	5.27959	109.233	84.7629	-0.297119	87.7362	2.67617	109.769	85.5916	0.531575	87.9738	2.91379	108.064	87.4717	2.41166	88.8659	3.80591	97.6625	89.7794	4.71935	86.5216	1.46162	95.5468	92.0655	7.00549	87.4529	2.39294	95.5386	92.1327	7.07266	87.4951	2.43514	95.2994	91.9605	6.90045	87.188	2.12798	107.954	88.5372
	3-5	27.87	159.136	28.2347	0.364738	26.9149	-0.955067	171.812	27.601	-0.268965	27.8165	-0.053494	167.674	26.3215	-1.54849	27.2448	-0.625187	168.935	26.4252	-1.44476	27.1607	-0.70928	168.748	26.7874	-1.0826	27.2144	-0.655627	159.697	27.7451	-0.124913	26.7383	-1.13167	159.189	28.4235	0.553523	26.9995	-0.870517	159.279	28.3918	0.521823	26.9627	-0.907285	158.68	28.5794	0.709353	27.0962	-0.773831	169.428	27.0634
THF	2,3	67.99	116.619	70.752	2.76197	67.4447	-0.545261	133.702	65.7113	-2.2787	66.2243	-1.76572	128.354	65.6414	-2.34862	67.9439	-0.0460688	129.492	65.8684	-2.12162	67.7017	-0.28835	128.765	66.7699	-1.22014	67.8341	-0.155861	117.718	69.7236	1.73355	67.1936	-0.796437	117.347	70.2654	2.27539	66.745	-1.24496	117.355	70.3159	2.32586	66.7765	-1.2135	116.255	71.0049	3.01485	67.3199	-0.670089	130.081	66.4105
	4,5	25.62	158.295	29.0759	3.45587	27.7167	2.09675	171.947	27.4667	1.8467	27.6811	2.06112	167.027	26.9687	1.34868	27.9147	2.29468	168.204	27.1561	1.53608	27.9119	2.29189	168.347	27.1885	1.56846	27.6218	2.00183	158.919	28.5231	2.90305	27.4881	1.86807	158.585	29.0273	3.40729	27.573	1.953	158.637	29.0346	3.41456	27.5731	1.9531	158.147	29.1126	3.49255	27.6017	1.9817	168.359	28.1324
DMAc	2	170.66	12.4186	174.952	4.29227	166.774	-3.8857	33.6304	165.783	-4.877	167.077	-3.58279	32.6482	161.348	-9.31242	167.007	-3.65271	32.8049	162.555	-8.10482	167.079	-3.58052	30.6745	164.861	-5.79924	167.489	-3.17144	15.6224	171.819	1.15945	165.585	-5.07519	12.1475	175.465	4.80479	166.674	-3.98613	12.1317	175.54	4.87956	166.704	-3.95626	10.5837	176.676	6.01615	167.507	-3.15282	29.8707	166.621
	4	35.2	155.308	32.0626	-3.13743	30.5638	-4.63616	168.808	30.6052	-4.5948	30.8441	-4.35588	162.837	31.1585	-4.04152	32.2514	-2.94855	164.212	31.1481	-4.05192	32.015	-3.185	164.676	30.8589	-4.34114	31.3507	-3.84926	155.712	31.7301	-3.46995	30.5787	-4.6213	155.33	32.2819	-2.91811	30.6645	-4.53546	155.445	32.2264	-2.97364	30.6042	-4.59576	154.718	32.5415	-2.65855	30.8526	-4.34735	165.53	30.9616
	5	38.05	150.704	36.667	-1.38303	34.953	-3.09699	164.107	35.3066	-2.7434	35.5822	-2.46777	158.888	35.1075	-2.94252	36.339	-1.71103	160.275	35.0855	-2.96452	36.062	-1.98801	160.549	34.9862	-3.06384	35.5438	-2.50618	151.169	36.2733	-1.77675	34.957	-3.09296	150.872	36.7399	-1.31011	34.8992	-3.15081	150.932	36.7393	-1.31074	34.89	-3.16002	150.041	37.2193	-0.830747	35.2877	-2.76232	161.384	35.1076
	6	21.58	164.185	23.1862	1.60617	22.1024	0.522356	176.604	22.8091	1.2291	22.9872	1.40716	172.36	21.6355	0.0554808	22.3944	0.814404	173.868	21.492	-0.0880247	22.0901	0.510149	173.392	22.1437	0.563662	22.4966	0.916621	164.495	22.9466	1.36655	22.1139	0.533914	164.003	23.6094	2.02939	22.4265	0.846541	164.034	23.6371	2.05706	22.4473	0.867281	163.495	23.7653	2.18525	22.5319	0.951906	174.836	21.6557
Cyclobutanone	2	209.4	-33.395	220.766	11.3659	210.446	1.04639	-12.7822	212.196	2.7956	213.852	4.45213	-11.6974	205.693	-3.70682	212.908	3.50843	-11.2066	206.567	-2.83332	212.316	2.91592	-15.2779	210.813	1.41316	214.173	4.77341	-29.3522	216.794	7.39405	208.927	-0.472541	-35.1902	222.802	13.4025	211.64	2.23991	-35.1664	222.838	13.4377	211.621	2.22109	-36.2456	223.505	14.1055	211.906	2.50618	-15.5276	212.019
	3,4	47.74	137.19	50.181	2.44097	47.8353	0.0953107	149.446	49.9673	2.2273	50.3574	2.61738	146.931	47.065	-0.675019	48.7159	0.975913	148.131	47.2292	-0.510825	48.5437	0.803677	147.329	48.2062	0.466162	48.9745	1.23454	137.757	49.6849	1.94485	47.882	0.141987	136.928	50.684	2.94399	48.1447	0.404683	136.935	50.7364	2.99636	48.1825	0.442533	136.79	50.4703	2.73025	47.851	0.110996	148.74	47.7513
	5	9.71	175.619	11.7515	2.04147	11.2022	1.49216	186.909	12.5045	2.7945	12.6021	2.89212	182.31	11.6856	1.97558	12.0955	2.38548	183.758	11.6017	1.89168	11.9246	2.21458	184.608	10.9272	1.21716	11.1013	1.39134	176.455	10.9867	1.27665	10.588	0.877991	176.397	11.2155	1.50549	10.6536	0.943585	176.434	11.237	1.52696	10.6713	0.961342	175.963	11.2973	1.58725	10.711	1.00096	185.268	11.2236
Butyrolactone	1	177.65	2.2911	185.08	7.42977	176.428	-1.2216	22.6588	176.755	-0.895398	178.134	0.484457	24.2911	169.705	-7.94532	175.658	-1.99246	24.3934	170.967	-6.68332	175.725	-1.92491	21.8355	173.7	-3.95024	176.468	-1.18156	5.9543	181.488	3.83755	174.902	-2.74791	2.2526	185.36	7.70969	176.073	-1.57697	2.2629	185.408	7.75836	176.076	-1.5742	0.7157	186.544	8.89415	176.863	-0.786936	21.1854	175.306
	2	27.8	156.935	30.436	2.63597	29.0133	1.21327	170.086	29.3278	1.5278	29.5568	1.75675	166.125	27.8708	0.0707808	28.8484	1.04842	167.242	28.1181	0.318075	28.9007	1.10067	166.801	28.7344	0.934362	29.1924	1.39237	157.748	29.6939	1.89385	28.6164	0.816381	156.858	30.7542	2.95419	29.2134	1.41338	156.867	30.8043	3.00426	29.2537	1.45372	156.456	30.8035	3.00345	29.2048	1.40484	167.953	28.5382
	3	22.2	161.876	25.4946	3.29457	24.3029	2.10285	175.448	23.9658	1.7658	24.1529	1.95289	170.636	23.36	1.15998	24.1794	1.9794	171.858	23.5025	1.30248	24.1566	1.95661	171.519	24.0165	1.81646	24.3993	2.19927	162.699	24.7425	2.54245	23.8446	1.64465	161.913	25.6994	3.49939	24.4118	2.21183	161.97	25.7013	3.50126	24.4076	2.20758	161.619	25.6406	3.44055	24.3099	2.10988	172.426	24.0656
	4	68.48	117.727	69.6439	1.16387	66.3884	-2.09156	134.009	65.4043	-3.0757	65.9149	-2.56511	129.228	64.7681	-3.71192	67.04	-1.44	130.335	65.0251	-3.45492	66.8349	-1.64512	129.484	66.0513	-2.42874	67.1041	-1.37592	118.756	68.6857	0.205653	66.1933	-2.28668	118.018	69.5944	1.11439	66.1077	-2.37234	118.013	69.658	1.17796	66.1517	-2.32829	117.055	70.205	1.72495	66.5615	-1.91848	130.961	65.5308
2-Cyanopropane	2	123.76	56.3335	131.037	7.27737	124.912	1.15216	74.0697	125.344	1.5837	126.322	2.56221	77.2721	116.724	-7.03632	120.818	-2.94192	77.2666	118.093	-5.66652	121.38	-2.3797	75.2017	120.334	-3.42644	122.252	-1.50838	56.9919	130.45	6.68995	125.716	1.95644	54.1749	133.437	9.67739	126.752	2.99207	54.0218	133.649	9.88946	126.922	3.16219	54.8305	132.429	8.66935	125.557	1.79666	74.8658	121.626
	3	19.84	164.197	23.1742	3.33417	22.0909	2.25092	177.721	21.6919	1.8519	21.8612	2.02124	173.523	20.473	0.632981	21.1911	1.35113	174.245	21.1147	1.27468	21.7023	1.86235	173.913	21.6227	1.78266	21.9673	2.12732	165.109	22.333	2.49295	21.5226	1.68258	164.63	22.9823	3.14229	21.8309	1.99086	164.609	23.0626	3.22256	21.9017	2.0617	164.028	23.2324	3.39235	22.0267	2.18666	173.293	23.1988
	4,5	19.95	166.731	20.6396	0.689571	19.6748	-0.275205	179.54	19.8733	-0.0766979	20.0284	0.0784452	174.934	19.0619	-0.888119	19.7305	-0.219472	176.342	19.0178	-0.932225	19.5471	-0.402914	175.938	19.5969	-0.353138	19.9092	-0.040774	167.298	20.1437	0.193653	19.4127	-0.53728	166.913	20.6991	0.74909	19.662	-0.287951	166.975	20.6961	0.746056	19.6543	-0.295684	166.381	20.8791	0.929053	19.7955	-0.154508	176.528	19.9634
Furan	2,3	142.54	38.5482	148.823	6.28267	141.866	-0.673899	58.7785	140.635	-1.9051	141.733	-0.807216	57.6426	136.353	-6.18682	141.136	-1.40386	58.0597	137.3	-5.23962	141.122	-1.41823	56.4333	139.102	-3.43804	141.319	-1.22083	39.3317	148.11	5.57015	142.736	0.195825	37.8171	149.795	7.25519	142.29	-0.249665	37.8738	149.797	7.25746	142.257	-0.282624	37.7999	149.46	6.91995	141.703	-0.836576	55.3488	141.143
	4,5	109.45	72.3644	115.006	5.55647	109.631	0.180606	90.3295	109.084	-0.366098	109.935	0.485478	88.3938	105.602	-3.84802	109.306	-0.143742	88.7865	106.574	-2.87642	109.54	0.0897736	89.0537	106.482	-2.96844	108.179	-1.27118	72.8565	114.585	5.13535	110.428	0.977506	72.161	115.451	6.00129	109.667	0.217091	72.2054	115.466	6.01586	109.654	0.203863	72.2777	114.982	5.53215	109.015	-0.435081	87.1247	109.367
3-Butyn-2-one	1	32.63	151.998	35.3731	2.74307	33.7196	1.08959	164.808	34.6053	1.9753	34.8755	2.24545	161.565	32.4307	-0.199319	33.5683	0.938275	162.928	32.432	-0.198025	33.3346	0.704635	162.043	33.4925	0.862462	34.0263	1.39631	152.114	35.3278	2.69775	34.0458	1.41585	151.807	35.8053	3.17529	34.0114	1.38142	151.847	35.8246	3.19456	34.0213	1.39132	151.248	36.012	3.38195	34.143	1.51304	163.198	33.294
	2	183.94	-6.5921	193.963	10.023	184.896	0.956361	13.2069	186.207	2.2665	187.66	3.72014	13.7193	180.276	-3.66352	186.6	2.66017	13.9413	181.419	-2.52122	186.468	2.5281	12.0555	183.48	-0.460238	186.404	2.46433	-2.7706	190.212	6.27245	183.31	-0.629601	-6.9629	194.575	10.6352	184.827	0.886822	-7.0788	194.75	10.8101	184.947	1.00728	-8.5272	195.787	11.8471	185.626	1.68628	10.5805	185.911
	4	81.84	105.754	81.6166	-0.223429	77.8015	-4.03852	122.593	76.8207	-5.0193	77.4204	-4.41959	121.222	72.7737	-9.06632	75.3264	-6.51358	120.745	74.6154	-7.22462	76.6921	-5.1479	119.277	76.2583	-5.58174	77.4738	-4.36622	106.274	81.168	-0.672047	78.2227	-3.61731	104.426	83.1862	1.34619	79.0185	-2.8215	104.374	83.2972	1.45716	79.1044	-2.73562	104.903	82.3573	0.517253	78.0832	-3.75684	119.656	76.8361
	5	78.1	102.429	84.9417	6.84167	80.9712	2.87116	120.419	78.9943	0.894302	79.611	1.51098	117.166	76.8301	-1.26992	79.5251	1.42511	117.722	77.6379	-0.462125	79.7987	1.69872	118.051	77.4841	-0.615938	78.7191	0.619117	102.123	85.3186	7.21855	82.2227	4.12268	101.188	86.4241	8.32409	82.0942	3.99418	101.229	86.4422	8.34216	82.0911	3.99108	102.088	85.172	7.07195	80.7518	2.65178	117.574	78.9177
Pyrimidine	2	159.1	19.4813	167.89	8.78957	160.042	0.941737	42.406	157.007	-2.0926	158.233	-0.866902	38.1386	155.857	-3.24282	161.324	2.2243	38.7275	156.633	-2.46742	160.992	1.89204	37.299	158.236	-0.863738	160.758	1.65846	21.2495	166.192	7.09235	160.162	1.06189	19.9136	167.699	8.59869	159.297	0.196856	19.9767	167.695	8.59456	159.254	0.153623	18.4793	168.781	9.68055	160.021	0.921342	36.3599	160.132
	5,6	156.94	22.4293	164.942	8.00157	157.232	0.291538	46.2191	153.194	-3.7457	154.39	-2.54977	41.078	152.918	-4.02222	158.282	1.34179	41.6423	153.718	-3.22222	157.996	1.05611	40.5192	155.016	-1.92394	157.487	0.546936	23.9665	163.475	6.53535	157.543	0.603482	22.5395	165.073	8.13279	156.803	-0.137485	22.5803	165.091	8.15096	156.781	-0.158925	21.5041	165.756	8.81575	157.154	0.21352	39.3774	157.114
	7	121.58	60.8048	126.566	4.98607	120.65	-0.930136	78.6811	120.732	-0.847698	121.675	0.0948122	76.6091	117.387	-4.19332	121.504	-0.0756613	77.0411	118.319	-3.26102	121.612	0.0320762	77.4092	118.126	-3.45394	120.009	-1.57107	61.368	126.074	4.49385	121.499	-0.0808657	60.817	126.795	5.21529	120.443	-1.13725	60.899	126.772	5.19226	120.391	-1.18885	60.8165	126.443	4.86335	119.881	-1.69868	75.0089	121.483
1,4-Pyrazine	3-6	145.18	35.0362	152.335	7.15467	145.214	0.0339356	56.3022	143.111	-2.0688	144.228	-0.951584	52.8037	141.192	-3.98792	146.145	0.964778	53.2532	142.107	-3.07312	146.062	0.882051	52.277	143.258	-1.92174	145.542	0.361723	36.3715	151.07	5.89035	145.589	0.408611	35.1657	152.447	7.26659	144.809	-0.371102	35.1998	152.471	7.29146	144.797	-0.38322	34.4286	152.831	7.65125	144.9	-0.280237	50.5701	145.922
1,2-Pyrazine	1,2	126.36	55.5804	131.79	5.43047	125.63	-0.729946	77.0388	122.375	-3.9854	123.33	-3.03007	72.4091	121.587	-4.77332	125.852	-0.508335	72.8864	122.474	-3.88632	125.882	-0.477589	72.1625	123.373	-2.98724	125.339	-1.02074	56.7213	130.721	4.36055	125.977	-0.382776	55.6638	131.948	5.58849	125.338	-1.02223	55.6873	131.984	5.62396	125.341	-1.01948	55.1287	132.131	5.77115	125.274	-1.08606	70.6088	125.883
	3,4	151.72	27.8132	159.558	7.83767	152.099	0.379304	48.1848	151.229	-0.491398	152.409	0.689185	45.5745	148.421	-3.29872	153.628	1.90756	46.1557	149.204	-2.51562	153.357	1.63709	45.6362	149.899	-1.82094	152.288	0.568374	29.1132	158.329	6.60865	152.584	0.863536	27.8026	159.81	8.08969	151.803	0.0831008	27.8618	159.809	8.08946	151.765	0.0454203	26.9813	160.279	8.55855	151.961	0.24057	43.608	152.884
Cyclopentane	1-5	25.84	159.142	28.2293	2.38933	26.9098	1.06978	172.253	27.1608	1.32078	27.3728	1.53282	167.804	26.1915	0.351461	27.1102	1.2702	169.023	26.3373	0.497275	27.0703	1.2303	169.041	26.4945	0.654482	26.9168	1.07679	159.872	27.5697	1.72971	26.5693	0.729318	159.521	28.0909	2.25087	26.6835	0.843495	159.509	28.1622	2.32222	26.7447	0.904666	159.067	28.1925	2.35245	26.7293	0.889348	169.381	27.1106
2-Methyl-2-butene	1	17.32	170.012	17.3585	0.0384712	16.5471	-0.772934	182.339	17.074	-0.245998	17.2073	-0.112708	177.486	16.5097	-0.810319	17.0888	-0.231197	178.919	16.4415	-0.878525	16.8991	-0.420919	179.051	16.484	-0.836038	16.7467	-0.573292	170.582	16.8601	-0.459947	16.2483	-1.07173	170.266	17.3467	0.0266897	16.4776	-0.842393	170.415	17.2563	-0.0637441	16.3877	-0.932341	169.665	17.5947	0.274653	16.6815	-0.638458	179.97	16.5216
	2	132.1	46.531	140.84	8.73987	134.256	2.15645	70.0437	129.37	-2.7303	130.38	-1.72036	66.5698	127.426	-4.67402	131.896	-0.204206	66.6197	128.74	-3.35962	132.324	0.223529	64.5382	130.997	-1.10294	133.085	0.985086	48.0547	139.387	7.28715	134.329	2.22935	46.6516	140.961	8.86069	133.898	1.79845	46.5498	141.121	9.02146	134.018	1.91808	45.9403	141.32	9.21955	133.985	1.88549	62.8786	133.613
	3	118.44	60.7771	126.594	8.15377	120.676	2.23627	80.7616	118.652	0.211802	119.578	1.13807	76.6832	117.313	-1.12742	121.428	2.98764	77.4902	117.87	-0.570125	121.15	2.71048	78.0794	117.456	-0.984138	119.328	0.888046	61.5676	125.874	7.43425	121.307	2.86678	61.2675	126.345	7.90479	120.015	1.57482	61.2033	126.468	8.02796	120.102	1.66217	60.8219	126.438	7.99795	119.876	1.4362	75.3035	121.188
	4	13.41	172.692	14.6793	1.26927	13.9931	0.583103	185.121	14.2927	0.882702	14.4043	0.99428	179.875	14.1204	0.710381	14.6157	1.20569	181.385	13.9748	0.564775	14.3637	0.953727	181.582	13.9534	0.543362	14.1758	0.765772	173.003	14.4389	1.02885	13.9149	0.504925	172.782	14.8298	1.41979	14.0868	0.676806	172.931	14.7402	1.33016	13.9982	0.588208	172.378	14.8823	1.47225	14.1099	0.699908	182.261	14.231
	5	25.63	160.491	26.8795	1.24947	25.623	-0.00698344	173.473	25.9407	0.310702	26.1432	0.513211	168.884	25.1114	-0.518619	25.9922	0.362231	170.262	25.0978	-0.532225	25.7963	0.166307	170.216	25.3189	-0.311138	25.7224	0.0924316	160.905	26.5374	0.907353	25.5744	-0.0555818	160.759	26.8531	1.22309	25.5077	-0.122271	160.851	26.8205	1.19046	25.4704	-0.159556	160.222	27.0374	1.40735	25.6342	0.00419411	170.779	25.713
MTBE	1	49.47	137.609	49.7621	0.292071	47.436	-2.03401	152.852	46.561	-2.909	46.9245	-2.54551	146.222	47.7738	-1.69622	49.4496	-0.0204236	147.933	47.4276	-2.04242	48.7476	-0.722402	147.618	47.9176	-1.55244	48.6813	-0.788657	138.453	48.9886	-0.481447	47.211	-2.25905	138.078	49.5344	0.0643897	47.0527	-2.41732	138.25	49.4215	-0.0485441	46.9338	-2.53618	136.927	50.3331	0.863053	47.7209	-1.74908	149.734	46.7575
	3	72.79	111.857	75.5142	2.72417	71.9843	-0.805665	128.109	71.3046	-1.4854	71.8612	-0.928751	124.159	69.8369	-2.95312	72.2866	-0.5034	124.656	70.704	-2.08602	72.6718	-0.118163	123.991	71.5444	-1.24564	72.6847	-0.105258	113.022	74.4201	1.63005	71.7196	-1.07035	112.444	75.1687	2.37869	71.4027	-1.38732	112.442	75.2291	2.43906	71.4424	-1.34761	111.798	75.462	2.67195	71.5457	-1.2443	123.583	72.9082
	4-6	26.99	160.362	27.0092	0.0191712	25.7467	-1.24335	172.761	26.652	-0.338031	26.86	-0.12997	168.152	25.844	-1.14595	26.7506	-0.239402	169.515	25.8446	-1.14536	26.564	-0.42604	169.893	25.6425	-1.34754	26.0512	-0.93881	161.04	26.4016	-0.58838	25.4436	-1.54639	160.647	26.965	-0.0250103	25.614	-1.37598	160.699	26.972	-0.0180108	25.6143	-1.37565	160.163	27.0973	0.107286	25.691	-1.29898	170.004	26.4881
THP	1	23.46	162.079	25.2914	1.83137	24.1092	0.649151	177.396	22.0175	-1.4425	22.1894	-1.27062	171.605	22.3904	-1.06962	23.1758	-0.284216	172.689	22.6712	-0.788825	23.3022	-0.157832	171.97	23.5651	0.105062	23.9407	0.480677	162.855	24.5869	1.12685	23.6947	0.234694	162.453	25.1593	1.69929	23.8988	0.43879	162.431	25.2407	1.78066	23.9702	0.510163	161.879	25.3813	1.92125	24.064	0.604041	172.398	24.0939
	4,5	26.6	159.238	28.1326	1.53257	26.8175	0.217542	174.839	24.5746	-2.0254	24.7664	-1.83355	169.148	24.8479	-1.75212	25.7195	-0.880512	170.219	25.1413	-1.45872	25.841	-0.758983	168.967	26.568	-0.0320376	26.9914	0.391442	159.96	27.482	0.881953	26.4847	-0.115258	159.268	28.3445	1.74449	26.9244	0.324409	159.273	28.3986	1.79856	26.9691	0.36911	158.661	28.5992	1.99915	27.1149	0.514941	169.822	26.6694
	6,7	68.71	117.419	69.9522	1.24217	66.6823	-2.02767	134.71	64.7031	-4.0069	65.2082	-3.50179	129.194	64.802	-3.90802	67.0751	-1.63491	130.265	65.0951	-3.61492	66.9068	-1.80317	128.669	66.8658	-1.84424	67.9316	-0.778433	118.538	68.9039	0.193853	66.4036	-2.30639	118.139	69.4733	0.76329	65.9926	-2.71738	118.13	69.5415	0.831456	66.0411	-2.66892	116.979	70.2807	1.57065	66.6333	-2.07671	130.518	65.9738
N-Methylpyrrolidine	1	42.14	145.995	41.3758	-0.764229	39.4417	-2.6983	160.371	39.0421	-3.0979	39.3469	-2.79311	154.648	39.3474	-2.79262	40.7276	-1.4124	156.082	39.2783	-2.86172	40.3715	-1.76852	156.007	39.5284	-2.61164	40.1584	-1.98158	147.015	40.4269	-1.71315	38.9599	-3.18008	146.604	41.0079	-1.13211	38.9534	-3.18664	146.732	40.9394	-1.20064	38.8787	-3.26133	145.614	41.6454	-0.494647	39.4841	-2.65592	156.501	39.9904
	3,4	56.27	129.432	57.9389	1.66887	55.2306	-1.03942	145.104	54.3091	-1.9609	54.7331	-1.53693	140.325	53.671	-2.59902	55.5536	-0.716363	141.253	54.1068	-2.16322	55.6127	-0.657303	140.252	55.2831	-0.986938	56.1642	-0.105755	130.487	56.9547	0.684653	54.888	-1.382	130.076	57.5367	1.26669	54.6541	-1.61594	130.021	57.6504	1.38036	54.7485	-1.52148	129.184	58.0757	1.80565	55.0617	-1.2083	140.881	55.6103
	5,6	24.06	161.445	25.9263	1.86627	24.7144	0.654373	173.873	25.5407	1.4807	25.7401	1.68009	169.505	24.4904	0.430381	25.3494	1.28945	170.812	24.548	0.487975	25.2312	1.1712	170.943	24.5922	0.532162	24.9841	0.924148	162.114	25.3283	1.26825	24.4092	0.349192	161.59	26.0218	1.96179	24.7181	0.658078	161.583	26.0883	2.02826	24.7751	0.715099	161.254	26.0061	1.94605	24.6564	0.596416	171.569	24.9226
Cyclopentanone	2	220.72	-42.7543	230.125	9.40517	219.368	-1.35181	-22.2612	221.675	0.954602	223.405	2.68513	-19.8957	213.891	-6.82852	221.394	0.674308	-19.4753	214.835	-5.88462	220.815	0.0947592	-23.2609	218.796	-1.92384	222.284	1.56366	-38.6858	226.128	5.40765	217.922	-2.79762	-44.3526	231.965	11.2449	220.343	-0.37673	-44.2979	231.969	11.2492	220.293	-0.42705	-45.3766	232.636	11.9165	220.563	-0.15669	-23.8408	220.332
	3,4	38.37	146.262	41.1088	2.73877	39.1872	0.817182	159.04	40.373	2.003	40.6882	2.31818	156.333	37.6626	-0.707419	38.9837	0.613699	157.406	37.9536	-0.416425	39.0099	0.639914	156.032	39.5032	1.13316	40.1328	1.76282	147.113	40.329	1.95895	38.8656	0.495576	145.851	41.7613	3.39129	39.669	1.29902	145.798	41.873	3.50296	39.7653	1.39527	145.457	41.8025	3.43245	39.633	1.26303	157.846	38.6458
	5,6	23.25	161.524	25.8474	2.59737	24.6392	1.38916	175.086	24.3271	1.0771	24.517	1.26701	170.399	23.5967	0.346681	24.4244	1.1744	171.554	23.8061	0.556075	24.4687	1.21866	171.076	24.4596	1.20956	24.8494	1.59943	162.348	25.0935	1.84345	24.1829	0.932912	161.644	25.9681	2.71809	24.6671	1.41707	161.661	26.0103	2.76026	24.701	1.45103	161.262	25.9978	2.74775	24.6485	1.39855	171.864	24.6279
Pivalonitrile	2	125.94	54.1357	133.235	7.29517	127.007	1.06722	71.5933	127.82	1.8801	128.818	2.87794	74.9627	119.033	-6.90692	123.208	-2.73151	74.9032	120.457	-5.48312	123.809	-2.13052	72.9163	122.619	-3.32104	124.573	-1.36656	54.9366	132.505	6.56525	127.697	1.75716	51.9654	135.647	9.70689	128.851	2.91088	51.7953	135.876	9.93596	129.037	3.09662	52.7747	134.485	8.54515	127.506	1.56577	72.4146	124.077
	3	28.09	155.627	31.7435	3.65347	30.2597	2.16965	169.493	29.9201	1.8301	30.1537	2.06368	166.076	27.9195	-0.170519	28.8988	0.808833	166.546	28.8137	0.723675	29.6156	1.52563	165.944	29.5916	1.50156	30.0632	1.97324	156.617	30.825	2.73495	29.7064	1.61644	155.876	31.7363	3.64629	30.1463	2.05628	155.96	31.7116	3.62156	30.1153	2.02535	155.831	31.4285	3.33845	29.7974	1.70741	164.476	32.0155
	4-6	28.43	158.646	28.7246	0.294638	27.3819	-1.04807	171.424	27.9891	-0.440865	28.2076	-0.222364	167.275	26.7212	-1.70882	27.6585	-0.771501	168.535	26.8249	-1.60506	27.5715	-0.858456	168.314	27.2208	-1.20917	27.6547	-0.775285	159.13	28.3122	-0.117813	27.2848	-1.14515	158.762	28.8505	0.420523	27.4051	-1.02491	158.787	28.8846	0.454589	27.4307	-0.999321	158.364	28.8956	0.465619	27.396	-1.03398	168.44	28.0517
Cyclopentenone	2	210.57	-30.5485	217.919	7.34937	207.733	-2.83706	-9.7198	209.133	-1.4368	210.766	0.195824	-8.1013	202.097	-8.47292	209.186	-1.38381	-7.8928	203.253	-7.31712	208.91	-1.66011	-11.1121	206.647	-3.92264	209.941	-0.628788	-26.43	213.872	3.30185	206.111	-4.45871	-31.168	218.78	8.21029	207.819	-2.75077	-31.1467	218.818	8.24796	207.804	-2.76628	-32.3969	219.657	9.08675	208.257	-2.31278	-11.9188	208.41
	3	134.63	47.5453	139.826	5.19557	133.29	-1.34044	67.1794	132.234	-2.396	133.266	-1.3637	64.906	129.09	-5.54022	133.618	-1.01204	65.3098	130.05	-4.57972	133.67	-0.960114	65.2337	130.302	-4.32844	132.379	-2.2515	48.1154	139.326	4.69645	134.271	-0.35915	47.3841	140.228	5.59819	133.203	-1.42735	47.4153	140.256	5.62596	133.196	-1.43385	47.1522	140.108	5.47765	132.836	-1.79352	62.857	133.635
	4	164.76	11.0642	176.307	11.5467	168.065	3.30539	35.0445	164.369	-0.391098	165.652	0.892066	32.1139	161.882	-2.87812	167.56	2.80033	32.6871	162.673	-2.08702	167.201	2.44055	30.281	165.254	0.494262	167.888	3.12833	12.7174	174.724	9.96445	168.384	3.6244	10.8807	176.732	11.9716	167.877	3.1172	10.9676	176.704	11.9437	167.809	3.04925	10.1474	177.112	12.3525	167.921	3.16084	29.5049	166.987
	5	28.97	155.396	31.9745	3.00447	30.4799	1.50986	169.739	29.674	0.704002	29.9057	0.935655	165.612	28.3841	-0.585919	29.3797	0.40973	166.583	28.7767	-0.193325	29.5776	0.607599	166.068	29.4669	0.496862	29.9365	0.966549	156.221	31.2209	2.25085	30.088	1.11797	155.484	32.1279	3.15789	30.5183	1.54826	155.498	32.1732	3.20316	30.5537	1.58371	155.135	32.1245	3.15445	30.4573	1.48729	166.803	29.6884
	6	34.01	150.897	36.474	2.46397	34.769	0.759031	163.074	36.3394	2.3294	36.6231	2.61309	160.542	33.4543	-0.555719	34.6278	0.617781	161.651	33.7094	-0.300625	34.6476	0.637588	160.219	35.3159	1.30586	35.8788	1.86878	151.831	35.611	1.60095	34.3188	0.308773	150.36	37.2525	3.24249	35.3861	1.37611	150.337	37.3347	3.32466	35.4554	1.44541	150.043	37.2173	3.20725	35.2858	1.27579	162.322	34.1694
N-Methylpyrrole	2	36.08	151.061	36.3097	0.229671	34.6124	-1.46759	164.983	34.4299	-1.6501	34.6987	-1.38132	159.24	34.7556	-1.32442	35.9747	-0.105272	160.691	34.6686	-1.41142	35.6335	-0.446515	160.979	34.5567	-1.52334	35.1075	-0.972523	151.833	35.6087	-0.471347	34.3166	-1.76344	151.351	36.2609	0.18089	34.4442	-1.63581	151.496	36.1748	0.0947559	34.3539	-1.72611	150.535	36.7248	0.644753	34.8188	-1.26115	161.742	34.7495
	4,5	121.66	61.1318	126.239	4.57907	120.338	-1.32185	80.4458	118.968	-2.6924	119.896	-1.76366	78.4366	115.559	-6.10082	119.613	-2.04727	78.7996	116.56	-5.09952	119.805	-1.85537	77.3974	118.138	-3.52214	120.021	-1.63908	61.4695	125.972	4.31235	121.401	-0.258683	59.9426	127.67	6.00969	121.273	-0.38666	60.0362	127.635	5.97506	121.211	-0.449476	60.1744	127.085	5.42545	120.49	-1.16991	75.8978	120.594
	6,7	108.18	74.6991	112.672	4.49177	107.405	-0.774961	93.3584	106.055	-2.125	106.883	-1.29707	91.1467	102.849	-5.33092	106.457	-1.72321	91.5362	103.824	-4.35612	106.714	-1.46646	91.4057	104.13	-4.05044	105.789	-2.39067	75.3462	112.096	3.91565	108.028	-0.151852	74.644	112.968	4.78829	107.308	-0.871509	74.6673	113.004	4.82396	107.316	-0.864117	74.5341	112.726	4.54575	106.876	-1.30438	89.5883	106.903
Pyridine	2,3	149.74	30.1874	157.183	7.44347	149.836	0.0960832	52.6632	146.75	-2.9898	147.896	-1.84418	48.7026	145.293	-4.44682	150.39	0.649735	49.2092	146.151	-3.58912	150.219	0.478605	47.9308	147.604	-2.13554	149.957	0.217199	31.5813	155.861	6.12055	150.205	0.464993	30.1283	157.484	7.74399	149.594	-0.14608	30.1864	157.485	7.74486	149.558	-0.182171	29.1975	158.062	8.32235	149.859	0.119385	46.5391	149.953
	4,5	123.78	58.367	129.004	5.22387	122.974	-0.806289	77.7013	121.712	-2.0679	122.662	-1.11774	74.9645	119.031	-4.74872	123.207	-0.573373	75.3991	119.961	-3.81902	123.3	-0.480223	75.3512	120.184	-3.59594	122.1	-1.68027	59.0951	128.347	4.56675	123.69	-0.0904402	58.4544	129.158	5.37789	122.687	-1.09302	58.5013	129.17	5.38996	122.668	-1.11184	58.3279	128.932	5.15195	122.241	-1.53923	72.6312	123.86
	6	136.09	44.2901	143.081	6.99077	136.393	0.3026	67.2591	132.154	-3.9357	133.186	-2.90402	62.6481	131.348	-4.74232	135.955	-0.134941	63.1706	132.189	-3.90052	135.869	-0.221374	62.0134	133.522	-2.56814	135.65	-0.43987	45.5131	141.929	5.83875	136.779	0.688723	44.4076	143.205	7.11469	136.03	-0.0599758	44.5172	143.154	7.06406	135.948	-0.141627	43.9241	143.336	7.24575	135.897	-0.192948	60.6341	135.858
t-Butylethylene	1	108.86	73.2772	114.094	5.23367	108.76	-0.0995261	91.1855	108.228	-0.632098	109.073	0.212795	87.8576	106.138	-2.72182	109.861	1.00127	88.7955	106.565	-2.29542	109.531	0.670523	90.3251	105.21	-3.64984	106.887	-1.97284	73.6231	113.819	4.95875	109.689	0.828723	73.2537	114.359	5.49859	108.629	-0.230864	73.4007	114.271	5.41056	108.519	-0.341272	73.097	114.163	5.30285	108.238	-0.621861	87.5435	108.948
	2	149.88	28.5719	158.799	8.91897	151.376	1.49607	52.1641	147.249	-2.6307	148.399	-1.48118	50.2801	143.716	-6.16432	148.757	-1.1231	50.1835	145.177	-4.70342	149.217	-0.662812	47.0234	148.512	-1.36814	150.879	0.999063	29.984	157.458	7.57785	151.744	1.86433	27.6867	159.926	10.0456	151.913	2.03319	27.6294	160.042	10.1619	151.986	2.10612	27.549	159.711	9.83085	151.422	1.54233	45.8651	150.627
	3	33.66	149.558	37.8133	4.15327	36.0457	2.38573	164.393	35.0209	1.3609	35.2943	1.6343	160.24	33.7553	0.0952808	34.9393	1.27934	160.771	34.5893	0.929275	35.552	1.89198	160.058	35.4773	1.81726	36.0428	2.38275	149.993	37.4486	3.78855	36.0897	2.42969	149.715	37.8973	4.23729	35.9986	2.33861	149.77	37.9014	4.24136	35.9936	2.33358	149.687	37.5729	3.91285	35.6229	1.96293	159.313	37.1787
	4-6	29.16	158.55	28.8207	-0.339262	27.4735	-1.68646	170.794	28.6191	-0.540865	28.8426	-0.317446	166.468	27.5274	-1.63255	28.493	-0.666952	167.826	27.5341	-1.62586	28.3005	-0.859517	167.916	27.6195	-1.5405	28.0597	-1.10026	159.166	28.2762	-0.883813	27.2502	-1.90984	158.752	28.8607	-0.299344	27.4147	-1.74528	158.788	28.8837	-0.276311	27.4298	-1.73018	158.269	28.9905	-0.169514	27.486	-1.67403	167.946	28.5457
Cyclohexane	1-6	26.93	159.11	28.2607	1.3307	26.9397	0.00968549	174.012	25.4015	-1.52846	25.5998	-1.33016	168.703	25.2925	-1.63749	26.1797	-0.750282	169.806	25.5545	-1.37549	26.2658	-0.664248	168.953	26.5826	-0.347438	27.0063	0.0762744	159.846	27.5961	0.666087	26.5947	-0.335266	159.426	28.1865	1.25649	26.7743	-0.155675	159.432	28.2391	1.30909	26.8177	-0.11233	158.879	28.3814	1.45135	26.9084	-0.0215555	169.383	27.1088
t-Butylacetylene	1	27.23	156.99	30.3812	3.15117	28.961	1.73103	171.175	28.2381	1.0081	28.4585	1.22855	167.164	26.8322	-0.397819	27.7734	0.543393	167.61	27.7504	0.520375	28.5227	1.29273	167.312	28.223	0.992962	28.6728	1.44282	157.675	29.7672	2.53715	28.687	1.45702	157.254	30.3581	3.12809	28.8371	1.60713	157.443	30.2287	2.99866	28.7071	1.47709	157.061	30.1984	2.96835	28.6311	1.40115	166.014	30.4773
	2	93.21	91.7899	95.581	2.37097	91.1131	-2.09687	112.015	87.398	-5.812	88.0803	-5.12972	110.952	83.0434	-10.1666	85.9564	-7.25365	110.428	84.9316	-8.27842	87.2954	-5.91458	106.714	88.8211	-4.38894	90.2368	-2.97318	92.2453	95.1966	1.98655	91.7422	-1.46775	90.0011	97.6112	4.40119	92.7208	-0.489206	89.9973	97.674	4.46396	92.7575	-0.452479	90.5788	96.6811	3.47105	91.6636	-1.54641	107.582	88.9095
	3	66.36	116.317	71.0543	4.69427	67.7329	1.37291	132.549	66.8646	0.504602	67.3866	1.02659	129.506	64.4896	-1.87042	66.7517	0.391729	130.005	65.3554	-1.00462	67.1744	0.814372	131.414	64.1214	-2.23864	65.1434	-1.21658	115.337	72.1053	5.74525	69.4888	3.12884	115.183	72.4297	6.06969	68.8009	2.44091	115.298	72.373	6.01296	68.7301	2.37005	116.478	70.7822	4.42215	67.1088	0.748769	129.343	67.1485
	4-6	30.88	156.178	31.1924	0.312438	29.7344	-1.14562	168.852	30.5616	-0.318398	30.8002	-0.0798154	164.545	29.4511	-1.42889	30.4842	-0.395808	165.884	29.4763	-1.40369	30.2967	-0.583295	165.787	29.7487	-1.13134	30.2228	-0.65716	156.652	30.79	-0.0900134	29.6727	-1.20726	156.343	31.2697	0.38969	29.7031	-1.17695	156.383	31.2882	0.408189	29.7133	-1.16671	155.822	31.4377	0.557653	29.8061	-1.07387	165.698	30.7931
Benzene	1-6	128.34	52.8482	134.523	6.18267	128.235	-0.10546	74.1928	125.221	-3.11936	126.198	-2.14182	70.8267	123.169	-5.17092	127.49	-0.850428	71.2602	124.1	-4.24012	127.554	-0.786127	70.6611	124.874	-3.46584	126.865	-1.47541	53.9023	133.54	5.19959	128.694	0.353966	53.2504	134.362	6.02189	127.63	-0.709745	53.2939	134.377	6.03736	127.613	-0.726551	52.7454	134.514	6.17445	127.534	-0.806449	68.2588	128.233
N-Methylpiperidine	2	46.87	140.682	46.6888	-0.181229	44.5064	-2.36365	155.077	44.336	-2.534	44.6821	-2.18788	149.702	44.2939	-2.57612	45.8476	-1.02239	150.983	44.377	-2.49302	45.6121	-1.25791	150.84	44.6952	-2.17484	45.4076	-1.46242	141.609	45.8332	-1.03685	44.1701	-2.69995	141.236	46.3765	-0.49351	44.053	-2.81701	141.36	46.3114	-0.558644	43.9803	-2.88973	140.25	47.0099	0.139853	44.5702	-2.29982	151.15	45.3419
	4,5	56.53	130.573	56.7983	0.268271	54.1433	-2.38671	146.81	52.6036	-3.9264	53.0143	-3.51574	141.656	52.3399	-4.19012	54.1758	-2.35416	142.494	52.8661	-3.66392	54.3375	-2.19254	141.32	54.2154	-2.31464	55.0795	-1.45047	131.689	55.753	-0.777047	53.7299	-2.8001	131.227	56.3854	-0.14461	53.5604	-2.96956	131.214	56.457	-0.0730441	53.6152	-2.91481	130.353	56.9071	0.377053	53.9537	-2.57625	141.832	54.6598
	6,7	25.96	159.304	28.0674	2.10737	26.7554	0.795389	174.211	25.2023	-0.757698	25.399	-0.560953	168.97	25.0256	-0.934419	25.9034	-0.0565787	170.089	25.2713	-0.688725	25.9746	0.0146355	168.96	26.5748	0.614762	26.9984	1.03835	160.012	27.4304	1.47035	26.435	0.475015	159.341	28.2715	2.31149	26.8551	0.895066	159.276	28.3951	2.43506	26.9658	1.00579	158.744	28.5155	2.55545	27.0356	1.07559	169.792	26.6994
	8	23.73	161.595	25.7764	2.04637	24.5715	0.84148	176.512	22.901	-0.828998	23.0798	-0.650219	171.135	22.861	-0.869019	23.6629	-0.067108	172.25	23.1098	-0.620225	23.753	0.0229758	171.435	24.1003	0.370262	24.4844	0.754408	162.196	25.246	1.51595	24.3299	0.599878	161.871	25.7409	2.01089	24.4513	0.721251	161.818	25.8529	2.12286	24.5515	0.821548	161.351	25.9092	2.17915	24.5645	0.834544	171.999	24.4926
Cyclohexanone	2	212.15	-33.5686	220.939	8.78947	210.612	-1.53813	-14.4325	213.846	1.6959	215.515	3.36531	-11.6585	205.654	-6.49572	212.868	0.718165	-11.3566	206.717	-5.43332	212.47	0.320096	-15.2473	210.783	-1.36744	214.142	1.99232	-29.3042	216.746	4.59605	208.881	-3.2688	-35.4212	223.033	10.8835	211.859	-0.29066	-35.3007	222.972	10.822	211.749	-0.401375	-36.4507	223.711	11.5606	212.101	-0.0493625	-15.6319	212.124
	4,5	42	142.926	44.4448	2.44477	42.3672	0.367244	157.374	42.0399	0.0399021	42.3681	0.368091	153.815	40.1806	-1.81942	41.59	-0.409976	154.748	40.6126	-1.38742	41.7429	-0.257079	153.245	42.29	0.289962	42.964	0.964042	143.487	43.9545	1.95445	42.3595	0.359521	142.617	44.9954	2.99539	42.7411	0.741086	142.626	45.0449	3.04486	42.7775	0.777516	142.299	44.9609	2.96085	42.6275	0.627518	154.382	42.1095
	5,6	27.03	157.977	29.3938	2.36377	28.0198	0.989788	172.587	26.8261	-0.203898	27.0355	0.00552301	167.624	26.3717	-0.658319	27.2967	0.266739	168.707	26.6534	-0.376625	27.3952	0.365203	167.752	27.7829	0.752862	28.2257	1.19571	158.741	28.7008	1.67075	27.6593	0.629317	158.094	29.5184	2.48839	28.0395	1.0095	158.088	29.5835	2.55346	28.0944	1.06437	157.565	29.6945	2.66445	28.1534	1.1234	168.489	28.0021
	7	25.02	160.434	26.9373	1.91727	25.6781	0.658115	175.345	24.0681	-0.951898	24.256	-0.764008	170.134	23.862	-1.15802	24.699	-0.320995	171.197	24.1632	-0.856825	24.8357	-0.184306	170.388	25.1476	0.127562	25.5484	0.528401	161.183	26.2587	1.23865	25.3058	0.285831	160.728	26.884	1.86399	25.5371	0.517081	160.679	26.9919	1.97186	25.6332	0.613216	160.128	27.1322	2.11215	25.7241	0.704074	170.792	25.6995
Cyclohex-2-en-1-one	2	199.74	-19.7577	207.129	7.38857	197.447	-2.29345	-0.2815	199.695	-0.0450979	201.254	1.51384	1.2465	192.749	-6.99072	199.51	-0.229513	1.4837	193.876	-5.86362	199.272	-0.46758	-1.2259	196.761	-2.97884	199.897	0.157431	-15.9415	203.383	3.64335	196.003	-3.73662	-20.7356	208.348	8.60789	197.909	-1.8305	-20.7097	208.381	8.64096	197.892	-1.84793	-21.8897	209.15	9.40955	198.295	-1.44469	-2.5093	199.001
	3	129.99	52.0135	135.357	5.36737	129.03	-0.959777	71.4459	127.968	-2.0225	128.966	-1.02351	68.6609	125.335	-4.65512	129.731	-0.258657	69.0716	126.288	-3.70152	129.803	-0.186613	69.0165	126.519	-3.47124	128.535	-1.4546	52.3159	135.126	5.13595	130.223	0.23277	51.9735	135.639	5.64879	128.843	-1.14682	51.9765	135.695	5.70476	128.865	-1.12546	51.6959	135.564	5.57395	128.529	-1.46142	67.001	129.491
	4	150.61	26.0853	161.286	10.6756	153.746	3.13643	50.8524	148.561	-2.049	149.721	-0.88924	46.596	147.4	-3.21022	152.57	1.96023	47.1568	148.203	-2.40672	152.328	1.71813	44.6397	150.896	0.285562	153.301	2.69076	27.5515	159.89	9.28035	154.089	3.47857	25.6982	161.914	11.3041	153.802	3.19207	25.7503	161.921	11.311	153.771	3.16064	25.0532	162.207	11.5967	153.789	3.17861	43.9535	152.538
	5	25.69	159.264	28.1069	2.41687	26.793	1.10304	174.169	25.2441	-0.445898	25.4412	-0.248827	168.871	25.1244	-0.565619	26.0057	0.315687	169.874	25.4864	-0.203625	26.1957	0.505722	168.919	26.6159	0.925862	27.0401	1.35011	159.991	27.4511	1.76105	26.455	0.764964	159.467	28.1451	2.45509	26.735	1.045	159.441	28.2303	2.54026	26.8093	1.11928	158.843	28.417	2.72695	26.9422	1.2522	169.768	26.7235
	6	22.75	161.841	25.5301	2.78007	24.3367	1.58669	176.352	23.0615	0.311502	23.2415	0.491534	170.937	23.059	0.308981	23.8678	1.11784	172.101	23.2591	0.509075	23.9064	1.15643	171.162	24.3731	1.62306	24.7616	2.01156	162.766	24.676	1.92595	23.7806	1.03056	162.141	25.4718	2.72179	24.1956	1.44563	162.126	25.5454	2.79536	24.2595	1.50953	161.397	25.8626	3.11255	24.5204	1.77036	172.022	24.4699
	7	38.13	146.954	40.4165	2.28647	38.5272	0.397243	161.2	38.2137	0.0837021	38.512	0.382022	157.327	36.6693	-1.46072	37.9556	-0.174444	158.368	36.9921	-1.13792	38.0217	-0.108347	156.875	38.6603	0.530262	39.2765	1.14649	147.644	39.7982	1.66815	38.354	0.224037	146.814	40.798	2.66799	38.754	0.623979	146.773	40.8981	2.76806	38.8394	0.709445	146.369	40.8911	2.76105	38.7689	0.638928	158.26	38.2317
Fluorobenzene	2	162.86	15.0963	172.275	9.41457	164.222	1.36176	38.807	160.606	-2.2536	161.86	-0.999806	36.403	157.593	-5.26722	163.121	0.260777	36.1224	159.238	-3.62232	163.67	0.809642	34.6569	160.878	-1.98164	163.443	0.582678	17.0087	170.433	7.57315	164.249	1.38881	16.2295	171.383	8.52279	162.796	-0.0636204	16.3101	171.361	8.50116	162.736	-0.124336	15.197	172.063	9.20285	163.133	0.2733	32.8399	163.652
	3,4	115.32	66.5653	120.806	5.48557	115.159	-0.161367	84.8134	114.6	-0.719998	115.495	0.17464	82.6693	111.326	-3.99352	115.232	-0.0884394	83.1844	112.176	-3.14432	115.298	-0.0222065	82.891	112.644	-2.67574	114.44	-0.880248	67.176	120.266	4.94585	115.902	0.581883	66.3689	121.243	5.92339	115.169	-0.150998	66.417	121.254	5.93426	115.151	-0.169097	66.1351	121.125	5.80475	114.839	-0.481263	81.0565	115.435
	5,6	129.96	50.5699	136.801	6.84097	130.406	0.446343	71.9137	127.5	-2.4603	128.495	-1.46496	68.3868	125.609	-4.35102	130.015	0.0550583	68.8241	126.536	-3.42402	130.058	0.0977751	68.5766	126.959	-3.00134	128.982	-0.977684	51.6442	135.798	5.83765	130.87	0.910096	51.2379	136.374	6.41439	129.542	-0.418073	51.2866	136.385	6.42466	129.52	-0.440288	50.65	136.61	6.64985	129.52	-0.439794	65.9632	130.528
	7	123.98	57.5649	129.806	5.82597	123.738	-0.241682	77.6407	121.773	-2.2073	122.723	-1.25667	75.3569	118.639	-5.34112	122.8	-1.17954	75.8301	119.53	-4.45002	122.857	-1.12322	75.0455	120.49	-3.49024	122.41	-1.56969	58.3996	129.042	5.06225	124.36	0.379823	57.6229	129.989	6.00939	123.477	-0.503179	57.6746	129.997	6.01666	123.453	-0.526747	57.4117	129.848	5.86815	123.109	-0.870582	73.1159	123.376
Nitrobenzene	2	148.25	32.8332	154.538	6.28767	147.314	-0.936041	50.9327	148.481	0.230702	149.64	1.38983	50.998	142.998	-5.25222	148.014	-0.236182	50.6775	144.683	-3.56742	148.709	0.459438	49.6435	145.892	-2.35824	148.217	-0.0328004	33.8097	153.632	5.38215	148.057	-0.192547	33.2542	154.358	6.10809	146.625	-1.62537	33.2282	154.443	6.19306	146.669	-1.58086	32.9095	154.35	6.10035	146.34	-1.90997	47.6714	148.82
	3,4	123.52	56.6456	130.725	7.20527	124.615	1.09465	78.0406	121.373	-2.1472	122.32	-1.19969	73.5658	120.43	-3.09002	124.654	1.13439	74.1109	121.249	-2.27082	124.624	1.10383	73.4719	122.063	-1.45664	124.009	0.488988	58.0036	129.438	5.91825	124.741	1.22145	56.8374	130.775	7.25489	124.223	0.702967	56.8395	130.832	7.31176	124.246	0.726318	56.1508	131.109	7.58905	124.305	0.784881	72.1493	124.342
	5,6	129.31	52.196	135.175	5.86487	128.856	-0.453746	72.5392	126.874	-2.4358	127.865	-1.44534	69.283	124.713	-4.59722	129.087	-0.222578	69.7367	125.623	-3.68662	129.12	-0.190225	69.5637	125.972	-3.33844	127.979	-1.33052	53.1725	134.269	4.95935	129.397	0.0872521	52.7132	134.899	5.58909	128.141	-1.16946	52.8087	134.863	5.55256	128.074	-1.23577	52.243	135.017	5.70685	128.01	-1.30012	67.0917	129.4
	7	134.56	44.4777	142.893	8.33317	136.214	1.65377	65.9093	133.504	-1.0559	134.546	-0.0136833	62.8757	131.12	-3.43992	135.719	1.15948	63.3741	131.986	-2.57402	135.659	1.09946	62.4012	133.134	-1.42594	135.256	0.696149	45.6269	141.815	7.25495	136.669	2.10905	44.6677	142.945	8.38459	135.783	1.22296	44.7864	142.885	8.32486	135.693	1.13272	44.2066	143.053	8.49325	135.629	1.06921	60.6824	135.809
1,4-Benzoquinone	1,2	187.21	-10.3398	197.711	10.5007	188.469	1.25888	8.1465	191.267	4.0569	192.76	5.55005	9.5452	184.451	-2.75942	190.921	3.71069	9.6684	185.692	-1.51832	190.86	3.64992	8.405	187.13	-0.0797376	190.113	2.90302	-6.7962	194.238	7.02805	187.19	-0.0200736	-9.902	197.514	10.3043	187.619	0.408671	-9.9079	197.579	10.3692	187.634	0.423976	-11.5513	198.811	11.6012	188.493	1.28344	6.13	190.362
	3-6	136.56	44.2491	143.122	6.56177	136.432	-0.128316	66.5013	132.912	-3.6479	133.95	-2.6103	61.8921	132.104	-4.45632	136.738	0.177578	62.2571	133.103	-3.45702	136.808	0.24755	61.3084	134.227	-2.33314	136.366	-0.193633	45.5151	141.927	5.36675	136.777	0.216796	44.5965	143.016	6.45579	135.851	-0.709412	44.747	142.924	6.36426	135.73	-0.82986	43.6584	143.601	7.04145	136.149	-0.411037	59.8971	136.595
Toluene	2	21.46	165.447	21.9235	0.463471	20.8987	-0.56132	177.605	21.8086	0.348602	21.9789	0.518853	172.953	21.0426	-0.417419	21.7807	0.320707	174.38	20.9798	-0.480225	21.5637	0.103693	174.408	21.127	-0.333038	21.4637	0.00371499	165.809	21.6327	0.172653	20.8477	-0.61231	165.652	21.9605	0.50049	20.8603	-0.599748	165.75	21.9212	0.461156	20.8178	-0.642249	165.056	22.2038	0.743753	21.0514	-0.408556	175.147	21.3442
	3	137.89	41.1743	146.197	8.30657	139.363	1.47276	64.0133	135.4	-2.4899	136.457	-1.43288	60.9614	133.034	-4.85562	137.701	-0.189076	60.7813	134.579	-3.31122	138.324	0.434425	59.0088	136.526	-1.36354	138.703	0.812622	43.1108	144.331	6.44105	139.094	1.20385	41.7785	145.834	7.94379	138.527	0.637404	41.7051	145.966	8.07616	138.619	0.728925	41.1765	146.083	8.19335	138.502	0.612059	56.9104	139.581
	4,5	129.05	52.4178	134.953	5.90307	128.645	-0.405178	73.3925	126.021	-3.0291	127.005	-2.0453	70.0226	123.973	-5.07682	128.322	-0.728122	70.5379	124.822	-4.22782	128.296	-0.753724	70.0175	125.518	-3.53224	127.518	-1.53155	53.6088	133.833	4.78305	128.977	-0.0732163	52.824	134.788	5.73829	128.035	-1.01471	52.8522	134.819	5.76906	128.033	-1.01708	52.4131	134.847	5.79675	127.849	-1.20139	67.9643	128.527
	6,7	128.24	52.8858	134.485	6.24507	128.199	-0.0413022	74.069	125.344	-2.8956	126.323	-1.91708	70.705	123.291	-4.94922	127.616	-0.624459	71.1554	124.205	-4.03532	127.662	-0.578411	70.5421	124.993	-3.24684	126.985	-1.25451	53.9072	133.535	5.29465	128.689	0.449211	53.2032	134.409	6.16909	127.675	-0.564909	53.2213	134.45	6.20996	127.682	-0.557605	52.6918	134.568	6.32805	127.584	-0.655631	68.1114	128.38
	8	125.31	56.161	131.21	5.89987	125.077	-0.233406	77.0033	122.41	-2.8999	123.366	-1.94429	73.5691	120.427	-4.88332	124.651	-0.659025	74.0651	121.295	-4.01502	124.671	-0.639095	73.856	121.679	-3.63074	123.619	-1.69123	57.0634	130.378	5.06845	125.648	0.337537	56.6727	130.94	5.62959	124.379	-0.930585	56.7134	130.958	5.64786	124.366	-0.94393	56.2338	131.026	5.71605	124.226	-1.08381	71.4095	125.082
Norbornadiene	1	75.32	107.866	79.5049	4.18487	75.7885	0.468494	123.127	76.2864	0.966402	76.8819	1.56194	120.085	73.9113	-1.40872	76.5039	1.18392	121.213	74.1472	-1.17282	76.2109	0.890869	119.279	76.2558	0.935762	77.4712	2.15124	108.164	79.2782	3.95815	76.4015	1.08146	107.31	80.3026	4.98259	76.2794	0.959368	107.343	80.3282	5.00816	76.2848	0.964825	107.32	79.9402	4.62015	75.7915	0.471495	119.761	76.7304
	2,3	50.26	132.388	54.9833	4.72327	52.4131	2.15313	146.626	52.7872	2.5272	53.1993	2.93929	143.196	50.8003	0.540281	52.5822	2.32224	143.895	51.4646	1.20458	52.897	2.63696	143.213	52.3227	2.06266	53.1567	2.89666	133.096	54.3462	4.08615	52.3741	2.11415	132.796	54.8162	4.55619	52.0699	1.80986	132.912	54.7593	4.49926	52.0029	1.74294	132.531	54.7293	4.46925	51.889	1.62897	142.939	53.5524
	4-7	143.43	34.3621	153.009	9.57877	145.857	2.42653	55.8514	143.562	0.132002	144.683	1.25273	53.4254	140.57	-2.85962	145.501	2.07127	53.9019	141.458	-1.97182	145.395	1.9653	52.8038	142.731	-0.698538	145.007	1.57653	34.9689	152.473	9.04295	146.94	3.51032	33.7527	153.86	10.4296	146.151	2.72111	33.6885	153.983	10.5528	146.232	2.80201	33.5693	153.691	10.2606	145.714	2.28447	50.6312	145.86
Anisole	1	159.55	19.8441	167.527	7.97677	159.696	0.145896	44.0557	155.358	-4.1923	156.571	-2.97948	41.5124	152.483	-7.06662	157.832	-1.71785	41.1468	154.213	-5.33672	158.505	-1.0446	39.131	156.404	-3.14574	158.897	-0.652737	21.4683	165.974	6.42355	159.951	0.401033	20.5085	167.104	7.55379	158.732	-0.818239	20.5389	167.132	7.58236	158.72	-0.830279	19.6446	167.615	8.06525	158.917	-0.633483	37.0584	159.433
	4	120.65	62.2213	125.15	4.49957	119.3	-1.35042	81.6606	117.753	-2.8972	118.672	-1.97795	79.0835	114.912	-5.73772	118.943	-1.70686	79.555	115.805	-4.84492	119.028	-1.62179	79.2352	116.3	-4.34994	118.154	-2.49618	62.9215	124.52	3.87035	120.002	-0.647995	62.3594	125.253	4.60289	118.978	-1.67238	62.4167	125.255	4.60456	118.95	-1.70015	62.149	125.111	4.46085	118.618	-2.03203	77.1908	119.301
	3,5	129.45	51.2297	136.141	6.69117	129.777	0.327385	72.6903	126.723	-2.7269	127.712	-1.73762	69.0873	124.908	-4.54152	129.29	-0.160014	69.5335	125.827	-3.62342	129.329	-0.121369	69.0345	126.501	-2.94924	128.517	-0.932883	52.2632	135.179	5.7286	130.274	0.823509	51.6985	135.914	6.46384	129.104	-0.345549	51.7143	135.957	6.50696	129.114	-0.33646	51.1696	136.09	6.6403	129.028	-0.422381	66.6745	129.817
	2,6	113.9	69.4065	117.964	4.06442	112.45	-1.44971	87.6389	111.775	-2.1255	112.647	-1.25292	85.2375	108.758	-5.14177	112.573	-1.32678	85.7982	109.562	-4.33817	112.611	-1.28881	85.3721	110.163	-3.73679	111.919	-1.98084	70.3301	117.112	3.21175	112.862	-1.03777	69.3842	118.228	4.32814	112.305	-1.59518	69.4292	118.242	4.34206	112.29	-1.60968	69.1411	118.119	4.21875	111.989	-1.91126	83.8975	112.594
	8	55.14	132.733	54.6374	-0.502629	52.0834	-3.0566	147.737	51.6765	-3.4635	52.0799	-3.06008	141.982	52.0134	-3.12662	53.8379	-1.30211	143.585	51.7746	-3.36542	53.2156	-1.92441	143.11	52.425	-2.71504	53.2606	-1.87941	133.441	54.001	-1.13905	52.0415	-3.09853	133.201	54.4109	-0.72911	51.6849	-3.45514	133.252	54.4193	-0.720744	51.6801	-3.45995	132.057	55.2027	0.0626526	52.3378	-2.8022	144.829	51.6623
Maleic anhydride	2,3	164.07	13.5176	173.853	9.78327	165.727	1.65667	33.0047	166.409	2.3387	167.708	3.63779	33.5532	160.443	-3.62742	166.071	2.00054	33.5637	161.796	-2.27362	166.3	2.22956	32.3813	163.154	-0.916038	165.755	1.68455	16.9567	170.485	6.41515	164.299	0.228925	14.3158	173.296	9.22649	164.614	0.544202	14.2818	173.389	9.31946	164.662	0.591869	12.6386	174.621	10.5513	165.559	1.48893	30.8215	165.67
	4,5	136.49	43.2105	144.16	7.67037	137.422	0.931735	65.0289	134.385	-2.1055	135.434	-1.05641	61.0381	132.958	-3.53232	137.622	1.13153	61.4327	133.927	-2.56262	137.655	1.1649	60.6512	134.884	-1.60594	137.034	0.544043	44.1915	143.25	6.76035	138.052	1.56237	43.0877	144.525	8.03459	137.284	0.793796	43.2392	144.432	7.94206	137.162	0.672044	42.521	144.739	8.24885	137.227	0.737335	59.4185	137.073
2,5-Dihydrofuran	2,3	75.41	108.179	79.1918	3.78177	75.49	0.0800291	126.156	73.2571	-2.1529	73.829	-1.58101	120.989	73.0072	-2.40282	75.5681	0.158107	121.941	73.4195	-1.99052	75.4629	0.0529154	120.926	74.6097	-0.800338	75.7989	0.388901	109.197	78.2453	2.83525	75.406	-0.00395594	108.916	78.6958	3.28579	74.7531	-0.65693	108.902	78.7697	3.35966	74.8048	-0.605228	107.795	79.4649	4.05485	75.3409	-0.0691379	122.331	74.1609
	4,5	126.19	53.3055	134.065	7.87537	127.799	1.60862	74.3951	125.018	-1.1717	125.994	-0.195729	70.8265	123.169	-3.02072	127.49	1.29978	71.3644	123.996	-2.19432	127.447	1.25677	71.1064	124.429	-1.76114	126.412	0.222192	53.8141	133.628	7.43775	128.779	2.58893	53.1961	134.416	8.22619	127.682	1.49183	53.2146	134.457	8.26666	127.689	1.49876	53.0521	134.208	8.01775	127.243	1.05277	68.854	127.638
[truncated: 153 more columns]

## Sheet: 1H Basis Set
		Model:
		Geometry:	B3LYP/6-31G*					B3LYP/6-31G*					B3LYP/6-31G*					B3LYP/6-31G*					B3LYP/6-31G*					B3LYP/6-31G*					B3LYP/6-31G*					B3LYP/6-31G*					B3LYP/6-31G*					B3LYP/6-31G*
		NMR:	WP04/cc-pVTZ					WP04/3-21G					WP04/4-31G					WP04/6-21G					WP04/6-31G					WP04/6-31G*					WP04/6-31G**					WP04/6-31+G**					WP04/6-311G**					WP04/6-311+G**
		Solvent:	PCM - NMR only					PCM - NMR only					PCM - NMR only					PCM - NMR only					PCM - NMR only					PCM - NMR only					PCM - NMR only					PCM - NMR only					PCM - NMR only					PCM - NMR only
				unscaled	scaled	linear regression			unscaled	scaled	linear regression			unscaled	scaled	linear regression			unscaled	scaled	linear regression			unscaled	scaled	linear regression			unscaled	scaled	linear regression			unscaled	scaled	linear regression			unscaled	scaled	linear regression			unscaled	scaled	linear regression			unscaled
			Ave Deviation:	0.0785276	7.9079e-16	R2:	0.998862	Ave Deviation:	-0.120457	2.22629e-15	R2:	0.992926	Ave Deviation:	-0.0621616	8.74739e-15	R2:	0.995478	Ave Deviation:	-0.0919642	-1.44816e-14	R2:	0.993424	Ave Deviation:	-0.0226743	-8.18059e-16	R2:	0.996001	Ave Deviation:	-0.123702	-1.68403e-14	R2:	0.997964	Ave Deviation:	0.0428094	-8.24876e-16	R2:	0.99853	Ave Deviation:	0.057566	2.09774e-15	R2:	0.998874	Ave Deviation:	0.0613275	1.08753e-14	R2:	0.998622	Ave Deviation:	0.0706609
			Max Deviation:	0.3621	0.321781	slope:	-1.01858	Max Deviation:	0.833339	0.759587	slope:	-0.971501	Max Deviation:	0.608764	0.610848	slope:	-0.985293	Max Deviation:	0.759813	0.625386	slope:	-0.978242	Max Deviation:	0.535671	0.591416	slope:	-0.994635	Max Deviation:	0.513376	0.466444	slope:	-0.970733	Max Deviation:	0.348524	0.365785	slope:	-1.01013	Max Deviation:	0.283049	0.239618	slope:	-1.01362	Max Deviation:	0.302301	0.327581	slope:	-1.01451	Max Deviation:	0.343071
			RMSD:	0.126893	0.0860917	intercept:	31.9136	RMSD:	0.252063	0.215281	intercept:	33.0068	RMSD:	0.184284	0.171908	intercept:	32.9765	RMSD:	0.229664	0.207514	intercept:	32.9431	RMSD:	0.162916	0.161616	intercept:	32.9324	RMSD:	0.182707	0.115207	intercept:	32.4506	RMSD:	0.110773	0.0978559	intercept:	32.0425	RMSD:	0.109795	0.0856346	intercept:	31.9447	RMSD:	0.119877	0.0947497	intercept:	32.2459	RMSD:	0.120457
			Isotropic	unscaled d	unscaled d	scaled d	scaled d	Isotropic	unscaled d	unscaled d	scaled d	scaled d	Isotropic	unscaled d	unscaled d	scaled d	scaled d	Isotropic	unscaled d	unscaled d	scaled d	scaled d	Isotropic	unscaled d	unscaled d	scaled d	scaled d	Isotropic	unscaled d	unscaled d	scaled d	scaled d	Isotropic	unscaled d	unscaled d	scaled d	scaled d	Isotropic	unscaled d	unscaled d	scaled d	scaled d	Isotropic	unscaled d	unscaled d	scaled d	scaled d	Isotropic	unscaled d
Compound	H-#	Expt d (ppm)	Shielding	ppm	deviation	ppm	deviation	Shielding	ppm	deviation	ppm	deviation	Shielding	ppm	deviation	ppm	deviation	Shielding	ppm	deviation	ppm	deviation	Shielding	ppm	deviation	ppm	deviation	Shielding	ppm	deviation	ppm	deviation	Shielding	ppm	deviation	ppm	deviation	Shielding	ppm	deviation	ppm	deviation	Shielding	ppm	deviation	ppm	deviation	Shielding	ppm
Nitromethane	5,6,7	4.33	27.5493	4.3643	0.0342996	4.28469	-0.0453061	28.2447	4.76206	0.432061	4.90176	0.571757	28.3696	4.60694	0.276936	4.6757	0.345702	28.1517	4.79139	0.461387	4.89796	0.567957	28.3428	4.58957	0.259571	4.61432	0.284325	28.2982	4.15239	-0.177609	4.27758	-0.0524167	27.717	4.32551	-0.0044904	4.28214	-0.0478616	27.593	4.35178	0.0217822	4.29331	-0.0366915	27.9029	4.34303	0.0130342	4.28092	-0.0490805	27.8531	4.34836
Nitroethane	6,7,8	1.59	30.3196	1.594	0.00399962	1.56492	-0.0250752	31.3734	1.63339	0.0433943	1.68131	0.0913104	31.3486	1.62794	0.0379361	1.65224	0.0622355	31.2941	1.64899	0.0589866	1.68566	0.0956634	31.2998	1.63254	0.0425372	1.64134	0.0513423	30.959	1.49159	-0.0984092	1.53656	-0.0534384	30.4732	1.56931	-0.0206904	1.55357	-0.0364256	30.3974	1.54732	-0.0426845	1.52652	-0.0634753	30.6798	1.56613	-0.0238658	1.54374	-0.0462649	30.6543	1.54716
	9,10	4.42	27.4324	4.48115	0.0611496	4.39941	-0.0205874	28.334	4.67281	0.252811	4.80989	0.389889	28.34	4.63654	0.216536	4.70574	0.285743	28.2434	4.69964	0.279637	4.80417	0.384166	28.284	4.64837	0.228371	4.67344	0.253442	28.1462	4.30437	-0.115626	4.43415	0.0141489	27.618	4.42448	0.00447627	4.38011	-0.0398873	27.4961	4.4487	0.0286988	4.38892	-0.0310771	27.8261	4.41975	-0.000249134	4.35654	-0.063461	27.7823	4.41918
Acetaldehyde	4	9.8	22.0073	9.9063	0.1063	9.72561	-0.0743932	22.9387	10.0681	0.268061	10.3634	0.563411	22.7188	10.2577	0.457736	10.4108	0.610848	22.7844	10.1587	0.358687	10.3846	0.584636	22.5967	10.3357	0.535671	10.3914	0.591416	22.768	9.68262	-0.117376	9.97455	0.17455	22.1557	9.88678	0.0867763	9.78764	-0.0123569	22.0091	9.93565	0.135649	9.80215	0.00214634	22.3433	9.9026	0.102601	9.76097	-0.0390275	22.2463	9.95513
	5,6,7	2.21	29.6276	2.28603	0.076033	2.24434	0.0343353	30.6638	2.34299	0.132994	2.41173	0.201727	30.6158	2.36074	0.150736	2.39597	0.185974	30.5958	2.34732	0.13732	2.39953	0.189529	30.566	2.36637	0.156371	2.37913	0.169134	30.3345	2.11616	-0.0938425	2.17996	-0.0300414	29.7912	2.25131	0.0413096	2.22874	0.0187361	29.6492	2.29558	0.0855822	2.26474	0.0547371	29.9704	2.27553	0.0655342	2.24299	0.0329892	29.8764	2.325
Oxirane	4,5,6,7	2.69	29.2231	2.69052	0.000524619	2.64145	-0.0485511	30.4047	2.60206	-0.0879391	2.67839	-0.0116068	30.3418	2.63476	-0.0552389	2.67409	-0.0159111	30.3524	2.59071	-0.0992884	2.64833	-0.0416658	30.2789	2.6535	-0.0365044	2.66781	-0.0221928	29.8146	2.63605	-0.0539508	2.71552	0.0255247	29.3292	2.71328	0.0232763	2.68607	-0.00392933	29.2041	2.74065	0.0506488	2.70382	0.0138235	29.4954	2.7505	0.0605009	2.71116	0.0211628	29.4744	2.72703
Acetonitrile	4,5,6	2.01	29.7891	2.1245	0.1145	2.08575	0.0757483	30.9026	2.10416	0.0941609	2.16589	0.155887	30.8678	2.1087	0.0987027	2.14018	0.130178	30.813	2.13005	0.120053	2.17743	0.16743	30.8188	2.11354	0.103537	2.12494	0.114937	30.5367	1.91392	-0.0960758	1.97163	-0.038372	29.9553	2.08714	0.0771429	2.06622	0.0562155	29.8385	2.10622	0.0962155	2.07791	0.0679149	30.1493	2.0966	0.0866009	2.06661	0.056615	30.1147	2.08673
Cyclopropane	4-9	0.25	31.5351	0.378483	0.128483	0.371579	0.121579	32.6156	0.391161	0.141161	0.402636	0.152636	32.5781	0.398453	0.148453	0.4044	0.1544	32.5635	0.379553	0.129553	0.387995	0.137995	32.5375	0.394837	0.144837	0.396967	0.146967	31.9987	0.451891	0.201891	0.465515	0.215515	31.6029	0.439626	0.189626	0.435218	0.185218	31.5841	0.360649	0.110649	0.355803	0.105803	31.8678	0.378068	0.128068	0.37266	0.12266	31.8476	0.353862
Acetone	5-10	2.17	29.6749	2.23865	0.0686496	2.19782	0.0278162	30.7805	2.22626	0.0562609	2.29157	0.121569	30.7179	2.25859	0.0885861	2.2923	0.122299	30.7087	2.23435	0.0643532	2.28405	0.11405	30.6673	2.2651	0.0951039	2.27732	0.107321	30.3638	2.08679	-0.0832092	2.14971	-0.0202935	29.8483	2.19416	0.0241596	2.17216	0.0021591	29.7246	2.22015	0.0501488	2.19032	0.0203173	30.0333	2.21262	0.0426175	2.18097	0.0109724	29.9589	2.2425
Oxetane	7,8	2.7	29.2613	2.65235	-0.0476504	2.60397	-0.0960298	30.4352	2.57161	-0.128389	2.64705	-0.0529501	30.4855	2.49109	-0.208914	2.52827	-0.171731	30.3426	2.60044	-0.0995634	2.65828	-0.0417245	30.4587	2.47362	-0.226379	2.48696	-0.213038	29.9763	2.47437	-0.225626	2.54898	-0.151025	29.4735	2.56893	-0.131074	2.54317	-0.156832	29.3679	2.57685	-0.123151	2.54222	-0.157776	29.7201	2.5258	-0.174199	2.48968	-0.210323	29.6307	2.57073
	5,6,9,10	4.76	27.2847	4.6289	-0.1311	4.54447	-0.215532	28.556	4.45071	-0.309289	4.58127	-0.178726	28.467	4.50954	-0.250464	4.57685	-0.183152	28.4666	4.47654	-0.283463	4.5761	-0.183896	28.3837	4.54867	-0.211329	4.5732	-0.186796	27.9826	4.46802	-0.291976	4.60273	-0.157267	27.4221	4.62038	-0.139624	4.57405	-0.185952	27.2687	4.67605	-0.0839512	4.61322	-0.146782	27.6652	4.5807	-0.179299	4.51519	-0.244813	27.574	4.62743
Methyl acetate	6-8	2.06	29.7616	2.15197	0.0919663	2.11271	0.052714	30.883	2.12379	0.0637943	2.1861	0.126096	30.8282	2.14837	0.0883694	2.18044	0.120437	30.8184	2.12465	0.0646532	2.17191	0.11191	30.7913	2.1411	0.0811039	2.15265	0.092652	30.4784	1.97226	-0.0877425	2.03172	-0.0282799	29.9438	2.09871	0.0387096	2.07767	0.0176662	29.8164	2.12835	0.0683488	2.09975	0.0397508	30.1028	2.14307	0.0830675	2.11242	0.0524171	30.0495	2.15196
	9-11	3.67	28.2387	3.67487	0.00486629	3.60784	-0.062164	29.2509	3.75583	0.0858276	3.86601	0.196006	29.2367	3.7398	0.0698027	3.79563	0.125625	29.1715	3.77155	0.101553	3.85544	0.18544	29.178	3.7544	0.0844039	3.77465	0.104653	28.8597	3.59096	-0.0790425	3.69922	0.0292231	28.3337	3.70874	0.0387429	3.67156	0.00155594	28.228	3.71678	0.0467822	3.66684	-0.00315918	28.5226	3.72327	0.0532675	3.67002	1.68384e-05	28.4859	3.71553
DMF	6	8.02	23.9468	7.9668	-0.0532004	7.82148	-0.198516	25.2002	7.80656	-0.213439	8.03557	0.0155688	25.183	7.79354	-0.226464	7.90987	-0.110133	25.0946	7.84849	-0.171513	8.02305	0.0030528	25.0948	7.83757	-0.182429	7.87984	-0.140157	24.9048	7.54582	-0.474176	7.77333	-0.246673	24.2101	7.83238	-0.187624	7.75384	-0.266158	24.0584	7.88635	-0.133651	7.78038	-0.239618	24.4056	7.8403	-0.179699	7.72817	-0.291832	24.2573	7.94413
	7-9	2.89	28.9803	2.9333	0.0432996	2.8798	-0.0102043	30.1727	2.83406	-0.0559391	2.9172	0.027199	30.1575	2.819	-0.0709973	2.86108	-0.0289193	30.1022	2.84089	-0.0491134	2.90407	0.0140736	30.1168	2.81554	-0.0744628	2.83072	-0.0592771	29.6898	2.76079	-0.129209	2.84403	-0.0459727	29.1675	2.87501	-0.0149904	2.84618	-0.0438177	29.0367	2.90802	0.0180155	2.86894	-0.0210587	29.356	2.88993	-6.5801e-05	2.8486	-0.041398	29.2829	2.9185
	10-12	2.96	28.9903	2.92327	-0.0367337	2.86995	-0.0900547	30.1895	2.81723	-0.142772	2.89987	-0.0601282	30.1657	2.81087	-0.149131	2.85283	-0.107174	30.1143	2.82879	-0.131213	2.8917	-0.0682955	30.0986	2.8338	-0.126196	2.84909	-0.110912	29.6964	2.75426	-0.205742	2.8373	-0.122703	29.1515	2.89101	-0.0689904	2.86202	-0.0979781	28.9863	2.95845	-0.00155116	2.9187	-0.041303	29.3108	2.9351	-0.0248991	2.89312	-0.0668774	29.2352	2.96623
Propionitrile	8,9	2.36	29.4456	2.468	0.108	2.42298	0.0629828	30.6807	2.32606	-0.0339391	2.3943	0.0342967	30.585	2.39154	0.0315361	2.42723	0.0672334	30.6058	2.33729	-0.0227134	2.38927	0.0292726	30.5189	2.41347	0.0534706	2.42649	0.0664877	30.164	2.28662	-0.0733758	2.35556	-0.00443526	29.5982	2.44428	0.0842763	2.41977	0.0597679	29.5064	2.43835	0.0783488	2.40559	0.0455854	29.8255	2.4204	0.0604009	2.38578	0.025784	29.7749	2.42653
	5-7	1.3	30.5438	1.36983	0.069833	1.34485	0.0448469	31.6216	1.38516	0.0851609	1.4258	0.125795	31.5819	1.39467	0.0946694	1.41549	0.115487	31.5371	1.40595	0.105953	1.43722	0.137224	31.5346	1.3978	0.0978039	1.40534	0.105343	31.119	1.33159	0.0315908	1.37174	0.0717376	30.6593	1.38318	0.0831763	1.36931	0.0693074	30.591	1.35375	0.0537488	1.33556	0.0355589	30.8701	1.3758	0.0758009	1.35612	0.056124	30.8454	1.35603
Isoxazole	6	8.48	23.2436	8.67	0.19	8.51186	0.0318571	24.6034	8.40336	-0.0766391	8.64988	0.169876	24.6141	8.36244	-0.117564	8.48726	0.00725821	24.4432	8.49989	0.0198866	8.68894	0.208941	24.519	8.41337	-0.0666294	8.45875	-0.0212518	24.1881	8.26252	-0.217476	8.51164	0.0316351	23.3675	8.67498	0.194976	8.58799	0.107994	23.2441	8.70065	0.220649	8.58374	0.103741	23.605	8.6409	0.160901	8.51732	0.0373175	23.5595	8.64193
	7	6.38	25.3445	6.5691	0.1891	6.44928	0.069278	26.6585	6.34826	-0.0317391	6.53449	0.154489	26.4957	6.48084	0.100836	6.57757	0.197572	26.5316	6.41149	0.0314866	6.55409	0.174091	26.3826	6.54977	0.169771	6.5851	0.205097	26.325	6.12562	-0.254376	6.31031	-0.0696913	25.4985	6.54398	0.163976	6.47836	0.0983608	25.3862	6.55855	0.178549	6.47042	0.0904235	25.724	6.5219	0.141901	6.42862	0.0486237	25.6715	6.52993
	8	8.31	23.4305	8.4831	0.1731	8.32837	0.0183662	24.8498	8.15696	-0.153039	8.39625	0.0862479	24.7941	8.18244	-0.127564	8.30457	-0.00542857	24.692	8.25109	-0.0589134	8.43461	0.124607	24.6915	8.24087	-0.0691294	8.28532	-0.0246821	24.4526	7.99802	-0.311976	8.23916	-0.0708394	23.6333	8.40918	0.0991763	8.32486	0.0148588	23.4416	8.50315	0.193149	8.38889	0.0788944	23.7993	8.4466	0.136601	8.3258	0.0157964	23.745	8.45643
Isobutylene	5,6	4.66	27.0699	4.8437	0.1837	4.75535	0.0953496	28.1252	4.88156	0.221561	5.02476	0.364763	28.1549	4.82164	0.161636	4.89361	0.233606	28.0509	4.89219	0.232187	5.001	0.340999	28.0885	4.84387	0.183871	4.87	0.209996	27.8163	4.63432	-0.0256758	4.77405	0.114047	27.1851	4.85738	0.197376	4.80867	0.148672	27.1203	4.82445	0.164449	4.75962	0.0996241	27.3611	4.8848	0.224801	4.81494	0.154938	27.3554	4.84603
	7-12	1.73	30.075	1.8386	0.1086	1.80506	0.0750632	31.3035	1.70329	-0.0267057	1.75326	0.0232609	31.2578	1.71874	-0.0112639	1.74439	0.0143908	31.2343	1.70879	-0.0212134	1.74679	0.0167934	31.1784	1.75394	0.0239372	1.7634	0.0333971	30.7486	1.70199	-0.0280092	1.75331	0.023305	30.2748	1.76764	0.0376429	1.74992	0.0199191	30.1423	1.80248	0.0724822	1.77826	0.0482627	30.4106	1.83533	0.105334	1.80908	0.079085	30.3503	1.85116
2-Butyne	5-10	1.75	29.9657	1.94787	0.197866	1.91234	0.162337	31.2785	1.72823	-0.0217724	1.77893	0.0289257	31.2501	1.7264	-0.0235973	1.75217	0.00217192	31.1849	1.75819	0.00818657	1.79729	0.0472922	31.1778	1.75457	0.00457056	1.76403	0.0140339	30.7389	1.71169	-0.0383092	1.7633	0.0132975	30.1942	1.84828	0.0982763	1.82974	0.0797439	30.0619	1.88282	0.132816	1.85752	0.107517	30.339	1.90693	0.156934	1.87966	0.129661	30.29	1.9114
t-Butyl nitrate	8-16	1.62	30.2305	1.6831	0.0630996	1.6524	0.0323996	31.3132	1.69354	0.0735387	1.74322	0.123219	31.2522	1.72438	0.104381	1.75012	0.13012	31.2392	1.70391	0.0839088	1.74181	0.121807	31.196	1.73638	0.116382	1.74575	0.125747	30.8387	1.61189	-0.00810916	1.66049	0.0404885	30.3645	1.67793	0.0579318	1.66111	0.0411075	30.2937	1.65104	0.0310377	1.62885	0.0088532	30.5882	1.65771	0.037712	1.634	0.0140031	30.532	1.66946
THF	6-9	3.75	28.1262	3.78735	0.0373496	3.71827	-0.0317324	29.3798	3.62696	-0.123039	3.73336	-0.016641	29.2932	3.68334	-0.0666639	3.73832	-0.0116845	29.2845	3.65859	-0.0914134	3.73996	-0.0100391	29.2071	3.72522	-0.0247794	3.74531	-0.00468739	28.7444	3.70622	-0.0437758	3.81796	0.067965	28.1998	3.84268	0.0926763	3.80415	0.0541463	28.0779	3.8669	0.116899	3.81494	0.0649404	28.4139	3.83205	0.0820509	3.77724	0.0272443	28.3658	3.83558
	10-13	1.85	29.9825	1.93105	0.0810496	1.89583	0.0458269	31.3159	1.69091	-0.159089	1.74051	-0.109486	31.2124	1.76414	-0.0858639	1.79047	-0.0595315	31.2478	1.69524	-0.154763	1.73294	-0.117058	31.1491	1.78322	-0.0667794	1.79284	-0.0571616	30.6231	1.82747	-0.0225258	1.88257	0.0325716	30.1405	1.90203	0.0520263	1.88295	0.0329549	30.0587	1.88605	0.0360488	1.86071	0.0107065	30.3502	1.89565	0.0456509	1.86854	0.018539	30.2929	1.90853
DMAc	7-9	2.94	28.9512	2.9624	0.0223996	2.90836	-0.0316351	30.2162	2.79056	-0.149439	2.87242	-0.0675771	30.1519	2.82467	-0.115331	2.86683	-0.0731681	30.1438	2.79929	-0.140713	2.86155	-0.0784516	30.0774	2.855	-0.0849961	2.8704	-0.0695976	29.6679	2.78276	-0.157242	2.86666	-0.0733438	29.1191	2.92338	-0.0166237	2.89406	-0.045936	28.9623	2.98248	0.0424822	2.94241	0.0024074	29.2875	2.95843	0.0184342	2.91612	-0.0238777	29.2104	2.99106
	10-12	3.01	28.9378	2.97583	-0.034167	2.92155	-0.0884468	30.1244	2.88239	-0.127606	2.96695	-0.0430498	30.1236	2.8529	-0.157097	2.89549	-0.114513	30.0474	2.89565	-0.114347	2.96006	-0.0499416	30.0809	2.85147	-0.158529	2.86685	-0.14315	29.6434	2.80719	-0.202809	2.89183	-0.118174	29.1261	2.91641	-0.0935904	2.88717	-0.122833	29.0076	2.93718	-0.0728178	2.89772	-0.112284	29.3147	2.93117	-0.0788325	2.88925	-0.120754	29.2597	2.94176
	13-15	2.08	29.8009	2.11267	0.0326663	2.07413	-0.00586916	31.0251	1.98169	-0.0983057	2.03983	-0.0401721	30.9952	1.9813	-0.0986973	2.01088	-0.0691233	30.9604	1.98265	-0.0973468	2.02675	-0.0532485	30.937	1.99534	-0.0846628	2.0061	-0.0739009	30.5251	1.92549	-0.154509	1.98354	-0.0964566	29.9944	2.04811	-0.0318904	2.02757	-0.0524265	29.8928	2.05195	-0.0280512	2.02438	-0.0556226	30.1822	2.06367	-0.0163325	2.03415	-0.0458473	30.1189	2.08253
Cyclobutanone	6-9	3.09	28.6841	3.2295	0.1395	3.17059	0.0805929	29.6785	3.32826	0.238261	3.4259	0.335896	29.6827	3.29384	0.203836	3.343	0.253002	29.5719	3.37119	0.281187	3.44617	0.356169	29.6535	3.27887	0.188871	3.29656	0.206555	29.399	3.05162	-0.0383758	3.14363	0.0536291	28.8251	3.21738	0.127376	3.18512	0.0951161	28.7403	3.20445	0.114449	3.16139	0.0713916	29.0429	3.203	0.113001	3.15719	0.0671911	28.9825	3.21893
	10,11	2.01	29.7938	2.1198	0.1098	2.08113	0.0711341	31.1011	1.90566	-0.104339	1.96156	-0.0484359	31.0014	1.97514	-0.0348639	2.00462	-0.00538202	31.0323	1.91079	-0.0992134	1.95329	-0.0567137	30.9499	1.98247	-0.0275294	1.99316	-0.0168369	30.4432	2.00742	-0.00257583	2.06795	0.057947	29.9645	2.07798	0.0679763	2.05714	0.0471407	29.8309	2.11385	0.103849	2.08545	0.0754456	30.1718	2.0741	0.0641009	2.04444	0.0344368	30.0863	2.11513
Butyrolactone	7,8	2.5	29.4559	2.4577	-0.0423004	2.41287	-0.0871293	30.6559	2.35091	-0.149089	2.41988	-0.0801244	30.5825	2.39404	-0.105964	2.42977	-0.0702293	30.5952	2.34789	-0.152113	2.40011	-0.0998917	30.5408	2.39157	-0.108429	2.40447	-0.0955305	30.1668	2.28382	-0.216176	2.35268	-0.14732	29.6526	2.38988	-0.110124	2.36591	-0.134087	29.5137	2.43105	-0.0689512	2.39838	-0.101616	29.8309	2.415	-0.0849991	2.38046	-0.119539	29.7416	2.45983
	9,10	2.27	29.6569	2.2567	-0.0133004	2.21554	-0.054463	30.8998	2.10701	-0.162989	2.16882	-0.101179	30.838	2.13854	-0.131464	2.17046	-0.099543	30.8235	2.11964	-0.150363	2.16678	-0.103218	30.7954	2.13692	-0.133079	2.14845	-0.121554	30.3501	2.10052	-0.169476	2.16385	-0.106146	29.8592	2.18328	-0.0867237	2.16138	-0.108615	29.7307	2.21405	-0.0559512	2.1843	-0.0857007	30.057	2.18895	-0.0810491	2.15764	-0.112356	29.9754	2.22598
	11,12	4.35	27.6201	4.2935	-0.0565004	4.21519	-0.134815	28.7272	4.27956	-0.0704391	4.4051	0.0551032	28.6547	4.32189	-0.0281139	4.3864	0.0363968	28.6475	4.29554	-0.0544634	4.39108	0.041078	28.5972	4.33517	-0.0148294	4.35855	0.00855239	28.2484	4.20222	-0.147776	4.32892	-0.0210809	27.7006	4.34188	-0.00812373	4.29834	-0.0516591	27.5926	4.3521	0.00209884	4.29362	-0.0563791	27.9303	4.3156	-0.0343991	4.25388	-0.0961215	27.8866	4.31483
2-Cyanopropane	6	2.7	29.1047	2.8089	0.1089	2.75766	0.0576647	30.4437	2.56306	-0.136939	2.63825	-0.0617509	30.2828	2.69374	-0.00626394	2.73394	0.0339442	30.3823	2.56079	-0.139213	2.61774	-0.0822564	30.1996	2.73277	0.0327706	2.74751	0.0475098	29.7878	2.66282	-0.0371758	2.74311	0.043107	29.2303	2.81218	0.112176	2.78398	0.083979	29.1621	2.78265	0.0826488	2.74526	0.0452592	29.5122	2.7337	0.0337009	2.6946	-0.00539691	29.4664	2.73503
	7-12	1.33	30.5233	1.39033	0.060333	1.36497	0.034973	31.582	1.42476	0.0947609	1.46656	0.136557	31.5363	1.4402	0.110203	1.4617	0.1317	31.5028	1.44025	0.110253	1.47229	0.142287	31.4891	1.44324	0.113237	1.45102	0.121021	31.0889	1.36172	0.0317242	1.40278	0.0727795	30.6322	1.41031	0.0803096	1.39617	0.0661686	30.5758	1.36898	0.0389822	1.35059	0.0205875	30.8461	1.39977	0.0697675	1.37975	0.0497479	30.8281	1.3733
Furan	6,7	7.45	24.3288	7.5848	0.1348	7.44645	-0.0035486	25.7849	7.22186	-0.228139	7.43372	-0.0162836	25.7443	7.23224	-0.217764	7.34019	-0.109812	25.6457	7.29739	-0.152613	7.4597	0.00969522	25.641	7.29137	-0.158629	7.3307	-0.119303	25.2387	7.21192	-0.238076	7.42936	-0.0206399	24.4562	7.58628	0.136276	7.51021	0.0602098	24.3018	7.64295	0.192949	7.54025	0.0902527	24.7	7.5459	0.0959009	7.43798	-0.0120217	24.5914	7.61003
	8,9	6.4	25.2899	6.6237	0.2237	6.50288	0.102882	26.8994	6.10736	-0.292639	6.28652	-0.113478	26.774	6.20254	-0.197464	6.29512	-0.104882	26.7703	6.17279	-0.227213	6.31008	-0.0899182	26.6366	6.29577	-0.104229	6.32973	-0.0702731	26.2996	6.15102	-0.248976	6.33647	-0.0635255	25.5094	6.53308	0.133076	6.46757	0.0675701	25.353	6.59175	0.191749	6.50318	0.103177	25.6747	6.5712	0.171201	6.47722	0.0772186	25.6152	6.58623
3-Butyn-2-one	6-8	2.38	29.4218	2.4918	0.1118	2.44635	0.0663487	30.5156	2.49119	0.111194	2.56427	0.184274	30.4808	2.49574	0.115736	2.53299	0.152989	30.4461	2.49699	0.116987	2.55252	0.172525	30.4133	2.5191	0.139104	2.53269	0.152691	30.1374	2.31322	-0.0667758	2.38297	0.00296672	29.6107	2.43181	0.0518096	2.40743	0.0274262	29.4983	2.44642	0.0664155	2.41354	0.0335437	29.7719	2.47397	0.0939675	2.43858	0.0585845	29.7012	2.5002
	9	3.21	28.6167	3.2969	0.0868996	3.23676	0.0267635	29.6466	3.36016	0.150161	3.45873	0.248732	29.7475	3.22904	0.0190361	3.27723	0.0672344	29.4591	3.48399	0.273987	3.56148	0.351477	29.6982	3.23417	0.0241706	3.25161	0.0416141	29.3846	3.06602	-0.143976	3.15846	-0.0515367	28.7704	3.27208	0.0620763	3.23927	0.0292677	28.4517	3.49305	0.283049	3.44611	0.236114	28.9689	3.277	0.0670009	3.23013	0.0201327	28.9186	3.28283
Pyrimidine	1	9.21	22.5621	9.3515	0.1415	9.18093	-0.0290735	23.3213	9.68546	0.475461	9.96959	0.759587	23.544	9.43254	0.222536	9.57333	0.363331	23.3217	9.62139	0.411387	9.83539	0.625386	23.4986	9.43377	0.223771	9.48465	0.274652	23.2368	9.21382	0.00382417	9.49162	0.281616	22.5926	9.44988	0.239876	9.35512	0.145124	22.6632	9.28155	0.0715488	9.15684	-0.0531647	22.8235	9.4224	0.212401	9.28764	0.0776404	22.8356	9.36583
	8,9	8.76	23.0386	8.875	0.115	8.71312	-0.0468821	24.264	8.74276	-0.0172391	8.99923	0.239233	24.2394	8.73714	-0.0228639	8.86755	0.107551	24.1662	8.77689	0.0168866	8.9721	0.212102	24.1476	8.78477	0.0247706	8.83215	0.0721514	23.8714	8.57922	-0.180776	8.83788	0.0778835	23.2145	8.82798	0.0679763	8.73946	-0.0205405	23.1196	8.82515	0.0651488	8.70657	-0.0534322	23.331	8.9149	0.154901	8.7874	0.0273987	23.2967	8.90473
	10	7.34	24.4385	7.4751	0.1351	7.33875	-0.00124765	25.8233	7.18346	-0.156539	7.39419	0.05419	25.6105	7.36604	0.0260361	7.47599	0.135985	25.7263	7.21679	-0.123213	7.3773	0.0373025	25.4765	7.45587	0.115871	7.49608	0.156084	25.4249	7.02572	-0.314276	7.23755	-0.102454	24.6759	7.36658	0.0265763	7.29271	-0.0472873	24.5177	7.42705	0.0870488	7.32725	-0.0127463	24.8603	7.3856	0.0456009	7.27997	-0.060029	24.7283	7.47313
1,4-Pyrazine	7-10	8.6	23.1723	8.7413	0.1413	8.58186	-0.0181434	24.2668	8.73996	0.139961	8.99635	0.39635	24.2366	8.73994	0.139936	8.87039	0.270393	24.1725	8.77059	0.170587	8.96566	0.365662	24.1481	8.78427	0.184271	8.83165	0.231649	24.008	8.44262	-0.157376	8.69717	0.097165	23.3233	8.71918	0.119176	8.63175	0.0317504	23.2164	8.72835	0.128349	8.61107	0.0110685	23.4937	8.7522	0.152201	8.62703	0.0270257	23.4234	8.77803
1,2-Pyrazine	7,8	7.49	24.3503	7.5633	0.0732996	7.42534	-0.0646564	25.8476	7.15916	-0.330839	7.36918	-0.120823	25.5981	7.37844	-0.111564	7.48857	-0.0014295	25.7258	7.21729	-0.272713	7.37781	-0.112186	25.4721	7.46027	-0.0297294	7.50051	0.0105077	25.2597	7.19092	-0.299076	7.40773	-0.0822731	24.565	7.47748	-0.0125237	7.4025	-0.0874992	24.4529	7.49185	0.00184884	7.39118	-0.098817	24.7133	7.5326	0.0426009	7.42487	-0.0651314	24.632	7.56943
	9,10	9.23	22.4779	9.4357	0.2057	9.26359	0.0335906	23.549	9.45776	0.227761	9.73521	0.505207	23.4964	9.48014	0.250136	9.62164	0.391642	23.4537	9.48939	0.259387	9.70045	0.47045	23.4275	9.50487	0.274871	9.55614	0.326135	23.3052	9.14542	-0.0845758	9.42115	0.191154	22.6144	9.42808	0.198076	9.33354	0.103542	22.5771	9.36765	0.137649	9.24178	0.0117784	22.7814	9.4645	0.234501	9.32914	0.0991382	22.7986	9.40283
Cyclopentane	6-15	1.5	30.2817	1.63194	0.13194	1.60217	0.102173	31.5564	1.45034	-0.0496591	1.49289	-0.00711286	31.4278	1.54872	0.0487161	1.57183	0.071833	31.4844	1.45871	-0.0412934	1.49115	-0.00884884	31.3652	1.56719	0.0671906	1.57564	0.0756432	30.8225	1.62812	0.128124	1.67721	0.177211	30.3685	1.67396	0.173956	1.65717	0.157172	30.3452	1.59957	0.0995688	1.57808	0.0780759	30.6085	1.63738	0.137381	1.61396	0.113963	30.591	1.61045
2-Methyl-2-butene	6-8	1.6	30.1635	1.7501	0.1501	1.71818	0.118177	31.4243	1.58246	-0.0175391	1.62888	0.0288829	31.3833	1.5932	-0.00679728	1.61698	0.0169837	31.3574	1.58572	-0.0142801	1.62099	0.0209895	31.3002	1.63217	0.0321706	1.64097	0.0409737	30.8463	1.60429	0.00429084	1.65266	0.0526594	30.3588	1.68371	0.0837096	1.66683	0.0668273	30.2393	1.70542	0.105416	1.6825	0.0825003	30.4929	1.75297	0.152968	1.7279	0.127896	30.4507	1.75073
	9	5.19	26.5664	5.3472	0.1572	5.24967	0.0596657	27.9525	5.05426	-0.135739	5.20253	0.0125292	27.7763	5.20024	0.0102361	5.27786	0.0878575	27.8638	5.07929	-0.110713	5.19226	0.00226019	27.6582	5.27417	0.0841706	5.30262	0.112617	27.3039	5.14672	-0.0432758	5.3019	0.111895	26.734	5.30848	0.118476	5.25525	0.065249	26.624	5.32075	0.130749	5.24926	0.0592554	26.8517	5.3942	0.204201	5.31705	0.127052	26.853	5.34843
	10-12	1.56	30.1579	1.75567	0.195666	1.72364	0.163643	31.4188	1.58799	0.0279943	1.63458	0.0745786	31.3965	1.58	0.0200027	1.60359	0.0435867	31.3472	1.59589	0.0358866	1.63138	0.0713823	31.3195	1.61284	0.0528372	1.62154	0.0615361	30.8572	1.59346	0.0334575	1.6415	0.0814995	30.353	1.68944	0.129443	1.6725	0.112503	30.2422	1.70255	0.142549	1.67967	0.119672	30.4864	1.75953	0.199534	1.73437	0.174369	30.4448	1.7566
	13-15	1.68	30.1328	1.7808	0.1008	1.74832	0.0683175	31.3491	1.65763	-0.0223724	1.70625	0.0262546	31.3098	1.6667	-0.0132973	1.69158	0.0115808	31.2802	1.66285	-0.0171468	1.69984	0.0198385	31.235	1.69737	0.0173706	1.70653	0.0265254	30.8046	1.64599	-0.0340092	1.69562	0.0156166	30.3355	1.70698	0.0269763	1.68986	0.00986068	30.2228	1.72198	0.0419822	1.69884	0.0188444	30.4665	1.7794	0.0994009	1.75395	0.0739516	30.4201	1.78133
MTBE	7-9	3.21	28.7077	3.2059	-0.00410038	3.14742	-0.0625766	29.7686	3.23816	0.0281609	3.33315	0.123153	29.7708	3.20577	-0.00423061	3.25362	0.0436204	29.6954	3.24769	0.0376866	3.31992	0.109922	29.6945	3.2379	0.0279039	3.25537	0.0453676	29.2666	3.18402	-0.0259758	3.28002	0.0700209	28.7542	3.28824	0.0782429	3.25527	0.0452722	28.6707	3.27405	0.0640488	3.23006	0.0200564	28.9991	3.24677	0.0367675	3.20033	-0.00966819	28.9847	3.21673
	10-18	1.19	30.6959	1.21774	0.0277441	1.19553	0.00553218	31.8145	1.19222	0.0022165	1.22719	0.0371905	31.7308	1.24576	0.0557583	1.26435	0.0743531	31.7435	1.19958	0.00957546	1.22626	0.0362564	31.6753	1.25705	0.0670483	1.26383	0.0738283	31.2294	1.2212	0.031202	1.25802	0.0680206	30.7736	1.2689	0.0788985	1.25618	0.0661754	30.7403	1.20446	0.0144599	1.18828	-0.00172404	30.9907	1.25516	0.0651564	1.2372	0.047205	30.9641	1.23734
Tetrahydropyran	2,3	1.64	30.2684	1.64525	0.00524962	1.61524	-0.0247601	31.6435	1.36331	-0.276689	1.4033	-0.236696	31.5112	1.46534	-0.174664	1.48721	-0.152792	31.5646	1.37849	-0.261513	1.40915	-0.230853	31.4303	1.50212	-0.137879	1.51022	-0.129778	30.8263	1.62437	-0.0156258	1.67335	0.0333482	30.3986	1.64388	0.00387627	1.62739	-0.0126066	30.332	1.61275	-0.0272512	1.59108	-0.0489212	30.6134	1.6325	-0.00749913	1.60915	-0.0308474	30.5618	1.63963
	9-12	1.57	30.38	1.53365	-0.0363504	1.50568	-0.0643244	31.7288	1.27801	-0.291989	1.3155	-0.254498	31.5538	1.42279	-0.147214	1.44402	-0.125977	31.6505	1.29259	-0.277413	1.32134	-0.248664	31.4655	1.46687	-0.103129	1.47478	-0.0952178	30.9527	1.49792	-0.0720758	1.54309	-0.0269142	30.5133	1.52913	-0.0408737	1.51379	-0.056206	30.406	1.53875	-0.0312512	1.51807	-0.0519269	30.7216	1.5243	-0.0456991	1.5025	-0.0674999	30.654	1.54743
	13-16	3.65	28.3729	3.5407	-0.1093	3.47612	-0.173883	29.553	3.45376	-0.196239	3.55508	-0.0949219	29.4877	3.48879	-0.161214	3.54086	-0.109138	29.4622	3.48089	-0.169113	3.55831	-0.0916915	29.41	3.52232	-0.127679	3.54132	-0.108682	28.9204	3.53017	-0.119826	3.63661	-0.0133928	28.4515	3.59098	-0.0590237	3.55497	-0.0950299	28.3587	3.5861	-0.0639012	3.53791	-0.112087	28.6288	3.61705	-0.0329491	3.56532	-0.0846807	28.6244	3.57703
N-Methylpyrrolidine	7-9	2.38	29.6336	2.28003	-0.099967	2.23844	-0.141555	30.9155	2.09126	-0.288739	2.15261	-0.227391	30.8514	2.12517	-0.254831	2.15689	-0.223109	30.8313	2.11179	-0.268213	2.15876	-0.221243	30.7694	2.16294	-0.217063	2.1746	-0.205397	30.2792	2.17139	-0.208609	2.23686	-0.143143	29.8181	2.22441	-0.15559	2.20211	-0.177894	29.6651	2.27965	-0.100351	2.24902	-0.130982	30.0012	2.2447	-0.135299	2.2126	-0.167403	29.9011	2.30036
	10-13	2.5	29.4815	2.4321	-0.0679004	2.38774	-0.112262	30.7619	2.24486	-0.255139	2.31071	-0.189285	30.6433	2.33324	-0.166764	2.36806	-0.131937	30.6907	2.25244	-0.247563	2.30254	-0.197465	30.5455	2.38687	-0.113129	2.39974	-0.100256	30.0212	2.42937	-0.0706258	2.50262	0.00261858	29.5684	2.47403	-0.0259737	2.44922	-0.0507804	29.5064	2.43835	-0.0616512	2.40559	-0.0944146	29.7958	2.4501	-0.0498991	2.41506	-0.0849408	29.7382	2.46323
	14-17	1.81	30.1327	1.7809	-0.0291004	1.74842	-0.0615843	31.3936	1.61316	-0.196839	1.66048	-0.149516	31.3013	1.67524	-0.134764	1.70024	-0.109758	31.3221	1.62099	-0.189013	1.65704	-0.152959	31.2433	1.68907	-0.120929	1.69818	-0.111819	30.7392	1.71142	-0.0985758	1.76302	-0.0469772	30.2717	1.77078	-0.0392237	1.75302	-0.056979	30.178	1.7667	-0.0433012	1.74296	-0.0670398	30.465	1.7809	-0.0290991	1.75543	-0.0545698	30.4215	1.77998
Cyclopentanone	7-10	2.17	29.6938	2.2198	0.0497996	2.17931	0.00931004	30.8328	2.17401	0.00401095	2.23779	0.0677862	30.6958	2.28079	0.110786	2.31483	0.14483	30.7583	2.18479	0.0147866	2.23338	0.0633806	30.6425	2.28987	0.119871	2.30222	0.132221	30.3144	2.13622	-0.0337758	2.20063	0.0306303	29.828	2.21453	0.0445263	2.19232	0.0223216	29.7482	2.1965	0.0264988	2.16699	-0.0030149	30.013	2.23285	0.0628509	2.20092	0.0309163	29.9642	2.23723
	11-14	1.96	29.9031	2.01055	0.0505496	1.97388	0.0138768	31.1903	1.81646	-0.143539	1.86975	-0.0902526	31.1106	1.86589	-0.0941139	1.89374	-0.0662627	31.1224	1.82074	-0.139263	1.86123	-0.0987666	31.0517	1.88062	-0.0793794	1.89076	-0.0692363	30.5264	1.92422	-0.0357758	1.98224	0.0222386	30.0683	1.97413	0.0141263	1.95433	-0.00566799	29.9667	1.9781	0.0180988	1.95152	-0.00848032	30.2661	1.9798	0.0198009	1.95149	-0.00851452	30.2067	1.99468
Pivalonitrile	7-15	1.37	30.4917	1.42192	0.0519218	1.39599	0.0259857	31.5172	1.48957	0.119572	1.53327	0.163269	31.4705	1.50607	0.136069	1.52855	0.15855	31.4447	1.49839	0.128387	1.53171	0.161714	31.423	1.50937	0.139371	1.51751	0.147511	31.0391	1.41149	0.0414908	1.45405	0.0840466	30.584	1.45843	0.0884318	1.44381	0.0738084	30.5485	1.39627	0.0262711	1.37751	0.00750976	30.8055	1.4404	0.0704009	1.4198	0.0498001	30.7909	1.41048
Cyclopentenone	7	6.22	25.6248	6.2888	0.0687996	6.17409	-0.0459093	27.0748	5.93196	-0.288039	6.10598	-0.114023	26.8294	6.14714	-0.0728639	6.23889	0.0188915	26.9432	5.99989	-0.220113	6.13334	-0.0866638	26.6868	6.24557	0.0255706	6.27926	0.0592562	26.5164	5.93422	-0.285776	6.11314	-0.106862	25.7468	6.29568	0.0756763	6.23255	0.0125505	25.653	6.29175	0.0717488	6.20721	-0.0127916	25.969	6.2769	0.0569009	6.18713	-0.0328723	25.9239	6.27753
	8	7.73	23.9163	7.9973	0.2673	7.85143	0.121427	25.6893	7.31746	-0.412539	7.53212	-0.197879	25.4369	7.53964	-0.190364	7.65218	-0.0778233	25.5881	7.35499	-0.375013	7.51858	-0.211424	25.2929	7.63947	-0.0905294	7.68067	-0.0493258	24.9047	7.54592	-0.184076	7.77343	0.04343	24.1801	7.86238	0.132376	7.78354	0.0535414	24.0132	7.93155	0.201549	7.82497	0.0949749	24.3347	7.9112	0.181201	7.79805	0.0680538	24.2588	7.94263
	9,10	2.7	29.11	2.8036	0.1036	2.75246	0.0524614	30.4187	2.58806	-0.111939	2.66398	-0.0360175	30.4012	2.57534	-0.124664	2.61378	-0.0862231	30.3537	2.58939	-0.110613	2.64698	-0.0530202	30.3493	2.58307	-0.116929	2.597	-0.102998	29.907	2.54362	-0.156376	2.62031	-0.0796868	29.3782	2.66428	-0.0357237	2.63756	-0.062438	29.2067	2.73805	0.0380488	2.70126	0.00125845	29.484	2.7619	0.0619009	2.7224	0.0223998	29.3991	2.80233
	11,12	2.37	29.5829	2.3307	-0.0393004	2.28819	-0.0818128	30.6179	2.38886	0.0188609	2.45894	0.0889389	30.6165	2.36004	-0.00996394	2.39526	0.0252632	30.5621	2.38099	0.0109866	2.43394	0.0639445	30.596	2.33637	-0.0336294	2.34897	-0.0210282	30.2935	2.15712	-0.212876	2.22216	-0.14784	29.8028	2.23968	-0.130324	2.21722	-0.152781	29.6437	2.30105	-0.0689512	2.27013	-0.0998697	29.9159	2.33	-0.0399991	2.29668	-0.0733231	29.829	2.37243
N-Methylpyrrole	1,8,9	3.67	28.2904	3.62317	-0.0468337	3.55708	-0.112921	29.4795	3.52726	-0.142739	3.63073	-0.0392658	29.5567	3.41987	-0.250131	3.47092	-0.199084	29.3987	3.54442	-0.12558	3.62325	-0.046745	29.4916	3.4408	-0.229196	3.45936	-0.210638	29.0186	3.43202	-0.237976	3.5355	-0.134502	28.5031	3.53938	-0.130624	3.50389	-0.166113	28.3833	3.56142	-0.108584	3.51356	-0.156438	28.6691	3.57677	-0.0932325	3.52561	-0.144388	28.6229	3.5785
	10,11	6.61	25.2227	6.6909	0.0808996	6.56886	-0.0411437	26.9177	6.08906	-0.520939	6.26769	-0.342315	26.8256	6.15094	-0.459064	6.24275	-0.367252	26.7995	6.14359	-0.466413	6.28023	-0.329768	26.6931	6.23927	-0.370729	6.27292	-0.337078	26.171	6.27962	-0.330376	6.46895	-0.141048	25.4126	6.62988	0.0198763	6.5634	-0.0466005	25.2335	6.71125	0.101249	6.62107	0.0110717	25.6093	6.6366	0.0266009	6.54168	-0.0683167	25.5074	6.69403
	12,13	6.14	25.6907	6.2229	0.0828996	6.10939	-0.0306073	27.4954	5.51136	-0.628639	5.67304	-0.466962	27.3349	5.64164	-0.498364	5.72585	-0.414154	27.3767	5.56639	-0.573613	5.69019	-0.449806	27.1909	5.74147	-0.398529	5.77244	-0.367563	26.6957	5.75492	-0.385076	5.92843	-0.211568	25.9486	6.09388	-0.0461237	6.03277	-0.107226	25.739	6.20575	0.0657488	6.12236	-0.0176361	26.0865	6.1594	0.0194009	6.07131	-0.0686917	25.997	6.20443
Pyridine	7,8	8.62	23.1669	8.7467	0.1267	8.58716	-0.0328419	24.417	8.58976	-0.0302391	8.84174	0.221744	24.4177	8.55884	-0.0611639	8.68659	0.0665898	24.3421	8.60099	-0.0190134	8.79229	0.17229	24.3333	8.59907	-0.0209294	8.64545	0.0254498	23.9716	8.47902	-0.140976	8.73466	0.114662	23.3202	8.72228	0.102276	8.63482	0.0148194	23.2463	8.69845	0.0784488	8.58157	-0.0384298	23.4682	8.7777	0.157701	8.65216	0.032161	23.434	8.76743
	9,10	7.3	24.4519	7.4617	0.1617	7.3256	0.0255968	25.9784	7.02836	-0.271639	7.23454	-0.0654599	25.7793	7.19724	-0.102764	7.30467	0.00466582	25.8717	7.07139	-0.228613	7.22867	-0.0713315	25.642	7.29037	-0.00962944	7.32969	0.0296913	25.3761	7.07452	-0.225476	7.28782	-0.0121825	24.6754	7.36708	0.0670763	7.29321	-0.00679227	24.5304	7.41435	0.114349	7.31472	0.0147243	24.8471	7.3988	0.0988009	7.29298	-0.00701782	24.7472	7.45423
	11	7.69	24.0791	7.8345	0.1445	7.6916	0.00159683	25.7641	7.24266	-0.447339	7.45513	-0.234873	25.5702	7.40634	-0.283664	7.51689	-0.173113	25.6443	7.29879	-0.391213	7.46113	-0.228874	25.4427	7.48967	-0.200329	7.53007	-0.159934	24.9945	7.45612	-0.233876	7.68092	-0.00907743	24.3229	7.71958	0.0295763	7.64217	-0.0478267	24.1752	7.76955	0.0795488	7.66515	-0.0248484	24.4247	7.8212	0.131201	7.70934	0.019341	24.3828	7.81863
t-Butylethylene	7	4.91	26.9199	4.9937	0.0836996	4.90261	-0.00738643	27.9575	5.04926	0.139261	5.19738	0.287383	27.9277	5.04884	0.138836	5.1242	0.214198	27.8834	5.05969	0.149687	5.17222	0.262224	27.8504	5.08197	0.171971	5.10938	0.19938	27.62	4.83062	-0.0793758	4.97627	0.0662651	26.9481	5.09438	0.184376	5.0433	0.133296	26.8822	5.06255	0.152549	4.99452	0.0845248	27.2397	5.0062	0.0962009	4.9346	0.0246015	27.196	5.00543
(3,3-Dimethyl-	8	4.83	26.9188	4.9948	0.1648	4.90369	0.0736935	28.052	4.95476	0.124761	5.10011	0.27011	28.0585	4.91804	0.0880361	4.99145	0.161445	27.9718	4.97129	0.141287	5.08186	0.251858	27.9848	4.94757	0.117571	4.97426	0.144255	27.6983	4.75232	-0.0776758	4.8956	0.0656044	27.0631	4.97938	0.149376	4.92945	0.0994488	26.9174	5.02735	0.197349	4.9598	0.129798	27.2486	4.9973	0.167301	4.92583	0.0958288	27.1995	5.00193
1-butene)	9	5.86	25.9103	6.0033	0.1433	5.8938	0.0337983	27.2252	5.78156	-0.0784391	5.95116	0.0911648	26.9229	6.05364	0.193636	6.144	0.283996	27.1321	5.81099	-0.0490134	5.94023	0.0802347	26.7719	6.16047	0.300471	6.1937	0.333697	26.5359	5.91472	0.0547242	6.09305	0.23305	25.9604	6.08208	0.222076	6.02109	0.161092	25.8349	6.10985	0.249849	6.02775	0.167753	26.1888	6.0571	0.197101	5.97047	0.110471	26.1739	6.02753
	10-18	1.01	30.8213	1.0923	0.0822996	1.07238	0.0623759	31.8776	1.12914	0.119139	1.16226	0.152262	31.8212	1.1553	0.145303	1.17255	0.162547	31.8113	1.13182	0.12182	1.15699	0.146994	31.7628	1.1696	0.159604	1.17591	0.165912	31.3045	1.14614	0.136135	1.18069	0.170691	30.8775	1.16497	0.154965	1.15328	0.143284	30.8595	1.0852	0.0752044	1.07062	0.0606228	31.1174	1.12846	0.118456	1.11232	0.102317	31.1048	1.09663
Cyclohexane	7-18	1.43	30.457	1.45655	0.0265496	1.42998	-1.81283e-05	31.7328	1.27396	-0.156039	1.31133	-0.118667	31.5844	1.39215	-0.0378473	1.41293	-0.0170673	31.6531	1.29002	-0.13998	1.31871	-0.111287	31.4992	1.43312	0.00312056	1.44085	0.0108501	30.9396	1.51104	0.0810408	1.5566	0.126598	30.5307	1.51178	0.0817763	1.49662	0.0666179	30.4862	1.45853	0.0285322	1.43893	0.00893429	30.7582	1.48767	0.0576675	1.46639	0.0363907	30.7415	1.45998
t-Butylacetylene	7	2.07	30.1329	1.7807	-0.2893	1.74822	-0.321781	31.0688	1.93796	-0.132039	1.99481	-0.0751884	31.3051	1.67144	-0.398564	1.69638	-0.373615	30.8639	2.07919	0.00918657	2.12543	0.0554319	31.2669	1.66547	-0.404529	1.67445	-0.395547	30.894	1.55662	-0.513376	1.60356	-0.466444	30.321	1.72148	-0.348524	1.70422	-0.365785	29.9083	2.03645	-0.0335512	2.00909	-0.0609143	30.4782	1.7677	-0.302299	1.74242	-0.327581	30.4745	1.72693
	8-16	1.25	30.61	1.30359	0.0535885	1.27981	0.0298108	31.6965	1.31031	0.0603054	1.34874	0.0987436	31.636	1.34055	0.0905472	1.36056	0.110557	31.6308	1.31226	0.0622644	1.34145	0.0914518	31.5587	1.37364	0.123637	1.38105	0.131046	31.1039	1.34676	0.0967575	1.38736	0.137362	30.6714	1.3711	0.121098	1.35735	0.107351	30.6765	1.26823	0.0182266	1.25119	0.00118581	30.9031	1.34283	0.0928342	1.32363	0.0736288	30.8786	1.32282
Benzene	7-12	7.36	24.386	7.52757	0.167566	7.39026	0.030262	26.1035	6.90326	-0.456739	7.10577	-0.25423	25.9054	7.0711	-0.288897	7.17665	-0.18335	25.981	6.96209	-0.397913	7.11694	-0.243063	25.7699	7.16244	-0.197563	7.20107	-0.158932	25.2827	7.16789	-0.192109	7.384	0.0239991	24.6201	7.42234	0.0623429	7.34792	-0.0120798	24.5109	7.43382	0.0738155	7.33393	-0.0260706	24.7528	7.49307	0.133068	7.3859	0.0259006	24.6859	7.51556
N-Methylpiperidine	1,9,10	2.25	29.728	2.18557	-0.0644337	2.1457	-0.104299	30.9425	2.06426	-0.185739	2.12482	-0.125183	30.8973	2.07927	-0.170731	2.11031	-0.139694	30.8702	2.07285	-0.177147	2.11896	-0.131042	30.8199	2.1125	-0.137496	2.1239	-0.126102	30.3523	2.09836	-0.151642	2.16162	-0.0883781	29.9003	2.14218	-0.107824	2.1207	-0.129303	29.7606	2.18415	-0.0658512	2.1548	-0.095199	30.0649	2.18103	-0.0689658	2.14984	-0.100159	29.9815	2.21996
	11-14	2.35	29.6263	2.2873	-0.0627004	2.24558	-0.104421	30.9275	2.07931	-0.270689	2.14031	-0.209692	30.7857	2.19089	-0.159114	2.22359	-0.126412	30.8375	2.10564	-0.244363	2.15247	-0.19753	30.6836	2.24882	-0.101179	2.26095	-0.0890504	30.1319	2.31872	-0.0312758	2.38863	0.0386325	29.7175	2.32498	-0.0250237	2.30166	-0.0483359	29.6531	2.2917	-0.0583012	2.26091	-0.0890941	29.9324	2.31345	-0.0365491	2.28036	-0.0696364	29.8836	2.31783
	15-18	1.6	30.385	1.52855	-0.0714504	1.50067	-0.0993314	31.6292	1.37756	-0.222439	1.41797	-0.182028	31.4963	1.48024	-0.119764	1.50233	-0.0976692	31.5557	1.38739	-0.212613	1.41824	-0.181755	31.4143	1.51802	-0.0819794	1.52621	-0.073792	30.9097	1.54087	-0.0591258	1.58733	-0.0126692	30.4874	1.55503	-0.0449737	1.53943	-0.0605657	30.3866	1.55815	-0.0418512	1.53721	-0.0627876	30.6983	1.5476	-0.0523991	1.52547	-0.0745331	30.6475	1.55393
	19,20	1.42	30.4946	1.41905	-0.000950381	1.39317	-0.0268341	31.7898	1.21701	-0.202989	1.25271	-0.167288	31.6714	1.30519	-0.114814	1.32467	-0.095332	31.7183	1.22479	-0.195213	1.25203	-0.167972	31.5877	1.34462	-0.0753794	1.35187	-0.0681272	31.0157	1.43492	0.0149242	1.47819	0.0581864	30.6011	1.44143	0.0214263	1.42697	0.00697331	30.5565	1.3883	-0.0317012	1.36964	-0.0503553	30.8162	1.42975	0.00975087	1.4093	-0.0106976	30.7765	1.42498
Cyclohexanone	8-11	2.34	29.5524	2.3612	0.0211996	2.31813	-0.0218691	30.798	2.20871	-0.131289	2.2735	-0.0664958	30.6489	2.32764	-0.0123639	2.36238	0.0223796	30.715	2.22814	-0.111863	2.27769	-0.0623052	30.5698	2.36252	0.0225206	2.37526	0.0352629	30.1641	2.28647	-0.0535258	2.35541	0.0154102	29.6948	2.34763	0.00762627	2.32409	-0.015913	29.6156	2.3291	-0.0109012	2.2978	-0.0421966	29.8882	2.3577	0.0177009	2.32398	-0.0160193	29.842	2.35943
	12-15	1.87	30.0043	1.9093	0.0392996	1.87447	0.00447362	31.211	1.79581	-0.0741891	1.84849	-0.0215084	31.1222	1.85439	-0.0156139	1.88207	0.0120656	31.1229	1.82014	-0.0498634	1.86062	-0.00937991	31.0589	1.87347	0.00347056	1.88358	0.0135752	30.5528	1.89777	0.0277742	1.95499	0.0849911	30.103	1.93948	0.0694763	1.92003	0.0500294	30.0355	1.90925	0.0392488	1.88359	0.0135948	30.3403	1.90565	0.0356509	1.8784	0.00839598	30.3095	1.89193
	16,17	1.72	30.1331	1.7805	0.0604996	1.74802	0.028023	31.4322	1.57461	-0.145389	1.6208	-0.0991974	31.2965	1.68004	-0.0399639	1.70511	-0.0148868	31.3574	1.58574	-0.134263	1.62101	-0.0989934	31.2227	1.70967	-0.0103294	1.71889	-0.0011083	30.674	1.77667	0.0566742	1.83024	0.11024	30.2404	1.80203	0.0820263	1.78396	0.0639576	30.1782	1.7665	0.0464988	1.74276	0.0227629	30.4671	1.77885	0.0588509	1.75341	0.0334095	30.4318	1.76963
Cyclohexenone	8	6.03	25.8189	6.0947	0.0646996	5.98353	-0.0464689	27.3077	5.69906	-0.330939	5.86624	-0.163755	26.9899	5.98664	-0.0433639	6.076	0.0459958	27.1712	5.77189	-0.258113	5.90027	-0.129735	26.8465	6.08587	0.0558706	6.11869	0.0886948	26.7044	5.74622	-0.283776	5.91947	-0.11053	25.9946	6.04788	0.0178763	5.98724	-0.0427649	25.8935	6.05125	0.0212488	5.96994	-0.0600601	26.1587	6.0872	0.0572009	6.00014	-0.0298591	26.1216	6.07983
	9	7	24.6778	7.2358	0.2358	7.10382	0.103817	26.272	6.73476	-0.265239	6.93233	-0.0676728	26.0279	6.94864	-0.0513639	7.05236	0.0523551	26.1683	6.77479	-0.225213	6.92547	-0.0745285	25.9032	7.02917	0.0291706	7.06708	0.0670825	25.5663	6.88432	-0.115676	7.09188	0.0918831	24.8935	7.14898	0.148976	7.07729	0.0772946	24.7203	7.22445	0.224449	7.12738	0.127376	25.0336	7.2123	0.212301	7.10915	0.10915	24.9665	7.23493
	10,11	2.35	29.4392	2.47445	0.12445	2.42932	0.0793152	30.7897	2.21706	-0.132939	2.2821	-0.0679009	30.6747	2.30184	-0.0481639	2.33619	-0.0138055	30.7207	2.22234	-0.127663	2.27177	-0.0782342	30.6013	2.33107	-0.0189294	2.34364	-0.00635677	30.1062	2.34442	-0.00557583	2.41511	0.0651074	29.6206	2.42193	0.0719263	2.39764	0.047642	29.5006	2.4442	0.0941988	2.41136	0.0613568	29.7768	2.46905	0.119051	2.43374	0.0837382	29.7252	2.47623
	12,13	2.03	29.8493	2.06435	0.0343496	2.0267	-0.00330452	31.1065	1.90026	-0.129739	1.95601	-0.0739943	31.0617	1.91489	-0.115114	1.94347	-0.0865313	31.0165	1.92654	-0.103463	1.96939	-0.0606134	31.0063	1.92607	-0.103929	1.93646	-0.0935411	30.4828	1.96777	-0.0622258	2.0271	-0.00289842	30.0297	2.01273	-0.0172737	1.99254	-0.037455	29.9271	2.01765	-0.0123512	1.99054	-0.0394617	30.2183	2.0276	-0.00239913	1.9986	-0.0313982	30.1766	2.02478
	14,15	2.44	29.4839	2.42975	-0.0102504	2.38543	-0.0545695	30.6468	2.35996	-0.0800391	2.42919	-0.0108089	30.5635	2.41304	-0.0269639	2.44905	0.00905431	30.5711	2.37194	-0.0680634	2.42469	-0.0153068	30.5032	2.42917	-0.0108294	2.44227	0.00227234	30.1146	2.33607	-0.103926	2.40651	-0.0334944	29.6493	2.39318	-0.0468237	2.36918	-0.0708197	29.5267	2.418	-0.0220012	2.38551	-0.0544911	29.8115	2.43445	-0.00554913	2.39963	-0.040367	29.7601	2.44128
Fluorobenzene	8,9	7.06	24.6909	7.2227	0.1627	7.09096	0.0309562	26.5464	6.46036	-0.599639	6.64988	-0.410122	26.2653	6.71124	-0.348764	6.81141	-0.248588	26.4129	6.53019	-0.529813	6.67543	-0.384569	26.1283	6.80407	-0.255929	6.84077	-0.219232	25.6783	6.77232	-0.287676	6.97651	-0.0834937	24.9387	7.10378	0.0437763	7.03255	-0.0274522	24.7651	7.17965	0.119649	7.08318	0.0231779	25.0547	7.1912	0.131201	7.08835	0.0283513	24.9566	7.24483
	10,11	7.34	24.3619	7.5517	0.2117	7.41396	0.0739552	25.9996	7.00716	-0.332839	7.21272	-0.127282	25.8242	7.15234	-0.187664	7.2591	-0.0809044	25.8739	7.06919	-0.270813	7.22642	-0.11358	25.6956	7.23677	-0.103229	7.2758	-0.0641978	25.2189	7.23172	-0.108276	7.44976	0.109757	24.5563	7.48618	0.146176	7.41111	0.0711135	24.483	7.46175	0.121749	7.36149	0.0214874	24.7316	7.5143	0.174301	7.40683	0.0668303	24.6869	7.51453
	12	7.13	24.5485	7.3651	0.2351	7.23076	0.100759	26.1965	6.81026	-0.319739	7.01004	-0.119958	25.9906	6.98594	-0.144064	7.09021	-0.0397882	26.0771	6.86599	-0.264013	7.0187	-0.1113	25.8692	7.06317	-0.0668294	7.10127	-0.0287341	25.437	7.01362	-0.116376	7.22508	0.0950814	24.7691	7.27338	0.143376	7.20045	0.0704472	24.7016	7.24315	0.113149	7.14582	0.0158247	24.9203	7.3256	0.195601	7.22083	0.0908291	24.8758	7.32563
Nitrobenzene	8,9	8.24	23.3115	8.6021	0.3621	8.4452	0.205196	25.139	7.86776	-0.372239	8.09856	-0.141436	24.8716	8.10494	-0.135064	8.22591	-0.0140854	25.0057	7.93739	-0.302613	8.11393	-0.12607	24.7455	8.18687	-0.0531294	8.23103	-0.00897338	24.3641	8.08652	-0.153476	8.33033	0.0903288	23.608	8.43448	0.194476	8.34991	0.109905	23.4775	8.46725	0.227249	8.35348	0.113477	23.7901	8.4558	0.215801	8.33486	0.0948648	23.6931	8.50833
	10,11	7.56	24.1715	7.7421	0.1821	7.60088	0.0408822	25.7448	7.26196	-0.298039	7.47499	-0.0850072	25.5899	7.38664	-0.173364	7.49689	-0.0631071	25.6202	7.32289	-0.237113	7.48576	-0.0742376	25.4771	7.45527	-0.104729	7.49548	-0.0645193	25.0441	7.40652	-0.153476	7.62983	0.0698272	24.3728	7.66968	0.109676	7.59277	0.0327736	24.3061	7.63865	0.0786488	7.53601	-0.0239895	24.5441	7.7018	0.141801	7.59165	0.0316486	24.5334	7.66803
	12	7.7	23.9523	7.9613	0.2613	7.81608	0.116084	25.6077	7.39906	-0.300939	7.61611	-0.0838853	25.3888	7.58774	-0.112264	7.70099	0.000994626	25.4894	7.45369	-0.246313	7.61947	-0.0805284	25.2668	7.66557	-0.0344294	7.70691	0.00691497	24.8541	7.59652	-0.103476	7.82556	0.125556	24.186	7.85648	0.156476	7.7777	0.0777006	24.0729	7.87185	0.171849	7.76608	0.066077	24.3271	7.9188	0.218801	7.80555	0.105545	24.282	7.91943
p-Benzoquinone	9-12	6.79	25.0645	6.8491	0.0590996	6.72417	-0.0658293	26.5201	6.48666	-0.303339	6.67695	-0.113051	26.3209	6.65564	-0.134364	6.75498	-0.0350184	26.3871	6.55599	-0.234013	6.7018	-0.088195	26.1949	6.73747	-0.0525294	6.77381	-0.0161908	26.0234	6.42722	-0.362776	6.621	-0.168998	25.3174	6.72508	-0.0649237	6.65764	-0.132355	25.2207	6.72405	-0.0659512	6.6337	-0.1563	25.4475	6.7984	0.00840087	6.70117	-0.0888308	25.3841	6.81733
Toluene	11,12	7.25	24.5548	7.3588	0.1088	7.22457	-0.0254263	26.2701	6.73666	-0.513339	6.93428	-0.315717	26.0725	6.90404	-0.345964	7.00709	-0.242911	26.1528	6.79029	-0.459713	6.94132	-0.308684	25.9342	6.99817	-0.251829	7.03592	-0.214085	25.4549	6.99572	-0.254276	7.20664	-0.0433583	24.7932	7.24928	-0.000723732	7.17659	-0.0734111	24.6474	7.29735	0.0473488	7.1993	-0.0507036	24.9091	7.3368	0.0868009	7.23187	-0.0181311	24.8408	7.36063
	9,10	7.17	24.5035	7.4101	0.2401	7.27494	0.104938	26.2044	6.80236	-0.367639	7.00191	-0.16809	26.0038	6.97274	-0.197264	7.07681	-0.0931852	26.0799	6.86319	-0.306813	7.01584	-0.154162	25.8631	7.06927	-0.100729	7.1074	-0.0626012	25.3779	7.07272	-0.0972758	7.28596	0.115963	24.7222	7.32028	0.150276	7.24688	0.076877	24.6131	7.33165	0.161649	7.23314	0.0631356	24.8607	7.3852	0.215201	7.27958	0.109577	24.8229	7.37853
	13	7.16	24.5986	7.315	0.155	7.18157	0.0215726	26.3052	6.70156	-0.458439	6.89815	-0.261847	26.1061	6.87044	-0.289564	6.97299	-0.187012	26.1812	6.76189	-0.398113	6.91228	-0.247715	25.9783	6.95407	-0.205929	6.99158	-0.168423	25.4817	6.96892	-0.191076	7.17903	0.0190337	24.8228	7.21968	0.0596763	7.14729	-0.0127143	24.7165	7.22825	0.0682488	7.13112	-0.0288751	24.9665	7.2794	0.119401	7.17529	0.0152899	24.9429	7.25853
	1,14,15	2.36	29.4474	2.46617	0.106166	2.42118	0.0611829	30.7258	2.28096	-0.0790391	2.34787	-0.0121264	30.7236	2.2529	-0.107097	2.28653	-0.0734693	30.6558	2.28732	-0.0726801	2.33819	-0.0218055	30.6579	2.27444	-0.0855628	2.2867	-0.0732956	30.1811	2.26949	-0.0905092	2.33791	-0.0220852	29.6953	2.34714	-0.0128571	2.32361	-0.0363915	29.5781	2.36665	0.00664884	2.33485	-0.0251512	29.8019	2.444	0.0840009	2.40905	0.0490464	29.7521	2.44933
Norbornadiene	8,9	1.99	29.7125	2.2011	0.2111	2.16095	0.170951	30.614	2.39276	0.402761	2.46295	0.472953	30.6241	2.35244	0.362436	2.38755	0.39755	30.5442	2.39889	0.408887	2.45224	0.462243	30.5821	2.35027	0.360271	2.36295	0.372947	30.2668	2.18382	0.193824	2.24967	0.259665	29.8465	2.19598	0.205976	2.17396	0.183958	29.795	2.14975	0.159749	2.12086	0.130863	30.0433	2.2026	0.212601	2.1711	0.181099	30.0046	2.19683
	10,11	3.58	28.345	3.5686	-0.0114004	3.50351	-0.0764923	29.8073	3.19946	-0.380539	3.29332	-0.286682	29.755	3.22154	-0.358464	3.26962	-0.310378	29.759	3.18409	-0.395913	3.25491	-0.325093	29.6751	3.25727	-0.322729	3.27484	-0.305161	29.164	3.28662	-0.293376	3.38571	-0.194286	28.5781	3.46438	-0.115624	3.42964	-0.15036	28.4207	3.52405	-0.0559512	3.4767	-0.103303	28.7222	3.5237	-0.0562991	3.4733	-0.106696	28.6529	3.54853
	12-15	6.76	24.9543	6.9593	0.1993	6.83236	0.0723606	26.3558	6.65096	-0.109039	6.84607	0.0860689	26.2488	6.72774	-0.0322639	6.82816	0.0681578	26.2472	6.69589	-0.0641134	6.84482	0.0848166	26.1392	6.79317	0.0331706	6.82981	0.0698097	25.8419	6.60872	-0.151276	6.80797	0.0479739	25.0608	6.98168	0.221676	6.91167	0.151672	24.9102	7.03455	0.274549	6.94003	0.180028	25.308	6.9379	0.177901	6.83867	0.078674	25.2455	6.95593
Anisole	9,13	6.91	24.6984	7.21525	0.30525	7.08364	0.173642	26.4152	6.59161	-0.318389	6.78498	-0.125022	26.1852	6.79134	-0.118664	6.89271	-0.0172929	26.2941	6.64899	-0.261013	6.79687	-0.113127	26.0398	6.89262	-0.0173794	6.9298	0.0197961	25.6219	6.82872	-0.0812758	7.03461	0.124607	24.9364	7.10613	0.196126	7.03487	0.124874	24.7617	7.183	0.272999	7.08648	0.176483	25.0336	7.2123	0.302301	7.10915	0.19915	24.9745	7.22698
	10,12	7.29	24.6386	7.275	-0.0150004	7.1423	-0.147698	26.3525	6.65426	-0.635739	6.84947	-0.440534	26.156	6.82054	-0.469464	6.92234	-0.367657	26.2287	6.71439	-0.575613	6.86373	-0.426272	26.0284	6.90397	-0.386029	6.94121	-0.348793	25.5429	6.90777	-0.382226	7.11604	-0.17396	24.8786	7.16388	-0.126124	7.09205	-0.197955	24.7706	7.1741	-0.115901	7.0777	-0.212297	25.0219	7.224	-0.0659991	7.12068	-0.169318	24.9796	7.22178
	11	6.95	24.9784	6.9352	-0.0148004	6.8087	-0.1413	26.8901	6.11666	-0.833339	6.2961	-0.653905	26.6353	6.34124	-0.608764	6.43589	-0.514111	26.7529	6.19019	-0.759813	6.32787	-0.622131	26.5137	6.41867	-0.531329	6.45329	-0.49671	26.0106	6.44002	-0.509976	6.63419	-0.315812	25.265	6.77748	-0.172524	6.70952	-0.24048	25.1392	6.80555	-0.144451	6.7141	-0.235895	25.4676	6.7783	-0.171699	6.68136	-0.268643	25.3471	6.85433
	14-16	3.81	28.1057	3.8079	-0.00210038	3.73844	-0.0715572	29.1702	3.83659	0.0265943	3.94914	0.139142	29.1908	3.78577	-0.0242306	3.84228	0.0322778	29.0957	3.84739	0.0373866	3.93296	0.12296	29.1432	3.7892	-0.0207961	3.80964	-0.000358959	28.7489	3.70172	-0.108276	3.81333	0.0033293	28.229	3.81348	0.00347627	3.77524	-0.0347609	28.1219	3.82285	0.0128488	3.77148	-0.0385177	28.4433	3.80263	-0.0073658	3.74825	-0.0617516	28.3793	3.82213
maleic anhydride	8,9	7.03	24.8097	7.1039	0.0738996	6.97432	-0.0556769	26.241	6.76576	-0.264239	6.96424	-0.0657634	26.0953	6.88124	-0.148764	6.98395	-0.046051	26.1198	6.82329	-0.206713	6.97505	-0.0549497	25.9824	6.94997	-0.0800294	6.98746	-0.0425446	25.8147	6.63592	-0.394076	6.83599	-0.194006	25.0209	7.02158	-0.00842373	6.95117	-0.078828	24.918	7.02675	-0.00325116	6.93233	-0.0976676	25.236	7.0099	-0.0200991	6.90964	-0.120356	25.1647	7.03673
2,5-dihydrofuran	6-9	4.65	27.1673	4.7463	0.0962996	4.65973	0.00972619	28.4531	4.55366	-0.0963391	4.68724	0.037244	28.4244	4.55214	-0.0978639	4.62008	-0.0299163	28.3758	4.56729	-0.0827134	4.66887	0.0188723	28.331	4.60137	-0.0486294	4.62619	-0.0238119	27.9297	4.52092	-0.129076	4.65723	0.00722776	27.3314	4.71108	0.0610763	4.66384	0.013839	27.1361	4.8087	0.158699	4.74409	0.0940857	27.4811	4.76475	0.114751	4.6966	0.0466047	27.3889	4.81253
	10,11	5.89	25.8892	6.0244	0.1344	5.91451	0.0245134	27.4163	5.59046	-0.299539	5.75446	-0.135541	27.279	5.69754	-0.192464	5.78258	-0.10742	27.2882	5.65489	-0.235113	5.78066	-0.109337	27.1218	5.81057	-0.0794294	5.84191	-0.04809	26.7704	5.68022	-0.209776	5.85148	-0.0385199	26.0536	5.98888	0.0988763	5.92883	0.0388267	25.9517	5.99305	0.103049	5.91252	0.0225219	26.2502	5.9957	0.105701	5.90995	0.0199495	26.2064	5.99503
[truncated: 168 more columns]

## Sheet: 1H Gauge
		Gauge:	CSGT					CSGT					CSGT					CSGT					CSGT					CSGT					CSGT					CSGT					CSGT					CSGT
		Geometry:	B3LYP/6-31G*					B3LYP/6-31G*					B3LYP/6-31G*					B3LYP/6-31G*					B3LYP/6-31G*					B3LYP/6-31G*					B3LYP/6-31G*					B3LYP/6-31G*					B3LYP/6-31G*					B3LYP/6-31G*
		NMR:	WP04/6-31G**					WP04/6-31+G**					WP04/6-311+G**					WP04/6-311++G**					WP04/6-311++G(2d,p)					WP04/6-311++G(2df,p)					WP04/6-311++G(2df,2p)					WP04/aug-cc-pVDZ					WP04/aug-cc-pVTZ					WP04/def2-SVP
		Solvent:	PCM - NMR only					PCM - NMR only					PCM - NMR only					PCM - NMR only					PCM - NMR only					PCM - NMR only					PCM - NMR only					PCM - NMR only					PCM - NMR only					PCM - NMR only
				unscaled	scaled	linear regression			unscaled	scaled	linear regression			unscaled	scaled	linear regression			unscaled	scaled	linear regression			unscaled	scaled	linear regression			unscaled	scaled	linear regression			unscaled	scaled	linear regression			unscaled	scaled	linear regression			unscaled	scaled	linear regression			unscaled
			Ave Deviation:	-0.984277	7.36253e-15	R2:	0.977777	Ave Deviation:	-0.802916	1.86303e-14	R2:	0.985154	Ave Deviation:	-0.335028	-3.63647e-15	R2:	0.994254	Ave Deviation:	-0.321022	1.25786e-14	R2:	0.99461	Ave Deviation:	-0.0315181	9.02202e-15	R2:	0.998832	Ave Deviation:	-0.0977024	3.65789e-15	R2:	0.998691	Ave Deviation:	0.00488563	4.32403e-16	R2:	0.998968	Ave Deviation:	0.11788	1.89517e-15	R2:	0.998015	Ave Deviation:	0.0874848	-1.41953e-14	R2:	0.999	Ave Deviation:	-0.725206
			Max Deviation:	2.35607	2.29078	slope:	-0.767127	Max Deviation:	2.11669	1.89185	slope:	-0.810036	Max Deviation:	1.00936	0.916527	slope:	-0.920735	Max Deviation:	0.979365	0.877276	slope:	-0.924049	Max Deviation:	0.256974	0.225823	slope:	-0.992543	Max Deviation:	0.475847	0.438125	slope:	-0.976884	Max Deviation:	0.403147	0.405072	slope:	-1.00116	Max Deviation:	0.609493	0.505859	slope:	-1.02789	Max Deviation:	0.389733	0.359374	slope:	-1.0207	Max Deviation:	1.88552
			RMSD:	1.18685	0.384525	intercept:	30.1055	RMSD:	0.971475	0.313106	intercept:	30.1495	RMSD:	0.430107	0.193903	intercept:	31.3281	RMSD:	0.413143	0.187766	intercept:	31.3504	RMSD:	0.0940594	0.0872068	intercept:	31.8557	RMSD:	0.145456	0.0923315	intercept:	31.8405	RMSD:	0.0822797	0.0819868	intercept:	31.7971	RMSD:	0.180627	0.113747	intercept:	31.8275	RMSD:	0.131256	0.0807152	intercept:	31.8518	RMSD:	0.887809
			Isotropic	unscaled d	unscaled d	scaled d	scaled d	Isotropic	unscaled d	unscaled d	scaled d	scaled d	Isotropic	unscaled d	unscaled d	scaled d	scaled d	Isotropic	unscaled d	unscaled d	scaled d	scaled d	Isotropic	unscaled d	unscaled d	scaled d	scaled d	Isotropic	unscaled d	unscaled d	scaled d	scaled d	Isotropic	unscaled d	unscaled d	scaled d	scaled d	Isotropic	unscaled d	unscaled d	scaled d	scaled d	Isotropic	unscaled d	unscaled d	scaled d	scaled d	Isotropic	unscaled d
Compound	H-#	Expt d (ppm)	Shielding	ppm	deviation	ppm	deviation	Shielding	ppm	deviation	ppm	deviation	Shielding	ppm	deviation	ppm	deviation	Shielding	ppm	deviation	ppm	deviation	Shielding	ppm	deviation	ppm	deviation	Shielding	ppm	deviation	ppm	deviation	Shielding	ppm	deviation	ppm	deviation	Shielding	ppm	deviation	ppm	deviation	Shielding	ppm	deviation	ppm	deviation	Shielding	ppm
Nitromethane	5,6,7	4.33	26.8337	3.27183	-1.05817	4.26505	-0.0649548	26.7383	3.41121	-0.918791	4.21118	-0.118816	27.6442	3.68398	-0.646024	4.00113	-0.328873	27.6455	3.70493	-0.625065	4.00946	-0.320541	27.7788	4.07696	-0.253041	4.10759	-0.222411	27.8027	4.03775	-0.292247	4.1333	-0.196703	27.6143	4.18275	-0.147247	4.17792	-0.152077	27.3097	4.51779	0.187793	4.39521	0.0652121	27.4527	4.39917	0.0691665	4.30996	-0.0200423	26.9438	3.49351
Nitroethane	6,7,8	1.59	28.9386	1.16693	-0.423069	1.52117	-0.0688292	28.9544	1.19511	-0.394891	1.47538	-0.114621	30.0506	1.27754	-0.312457	1.38753	-0.202474	30.0679	1.2825	-0.307499	1.38792	-0.202084	30.4226	1.43313	-0.156874	1.44389	-0.146107	30.4294	1.41105	-0.178947	1.44444	-0.145557	30.3299	1.46719	-0.122814	1.46549	-0.124508	30.1972	1.63029	0.0402927	1.58606	-0.0039418	30.2613	1.5905	0.000499803	1.55825	-0.0317533	29.1184	1.31884
	9,10	4.42	26.6928	3.41268	-1.00732	4.44865	0.0286524	26.5119	3.63756	-0.782441	4.49062	0.0706165	27.4065	3.92159	-0.498407	4.2592	-0.160801	27.4171	3.93328	-0.486715	4.25658	-0.163422	27.6062	4.24953	-0.170474	4.28145	-0.138548	27.6167	4.22375	-0.196247	4.3237	-0.0963013	27.4219	4.37515	-0.0448474	4.3701	-0.0498988	27.288	4.53944	0.119443	4.41627	-0.00372536	27.3076	4.54423	0.124233	4.45208	0.0320826	26.9641	3.47323
Acetaldehyde	4	9.8	22.1155	7.99003	-1.80997	10.4155	0.615527	21.9605	8.18901	-1.61099	10.1094	0.309444	22.1874	9.14074	-0.659257	9.92766	0.127661	22.1812	9.16923	-0.630765	9.92289	0.122893	22.0547	9.80103	0.00102554	9.87466	0.0746604	22.0767	9.76375	-0.0362466	9.99479	0.19479	21.9681	9.82895	0.0289526	9.8176	0.0176044	21.5873	10.2402	0.440193	9.96235	0.162347	21.8905	9.96133	0.161333	9.75933	-0.0406685	22.135	8.30228
	5,6,7	2.21	28.4323	1.67323	-0.536769	2.18117	-0.0288341	28.395	1.75451	-0.455491	2.16597	-0.0440345	29.3812	1.94694	-0.263057	2.11455	-0.0954464	29.3835	1.9669	-0.243099	2.12857	-0.0814308	29.6614	2.19436	-0.0156411	2.21085	0.000845042	29.6793	2.16112	-0.04888	2.21226	0.00225793	29.5693	2.22772	0.0177192	2.22515	0.0151472	29.3978	2.42966	0.219659	2.36374	0.153736	29.538	2.3138	0.1038	2.26688	0.0568793	28.5584	1.87884
Oxirane	4,5,6,7	2.69	28.2224	1.88308	-0.806919	2.45472	-0.235281	28.079	2.07046	-0.619541	2.55601	-0.13399	28.6231	2.70504	0.015043	2.93792	0.247918	28.6359	2.71453	0.0245346	2.93765	0.247654	29.1304	2.72533	0.0353255	2.7458	0.0558008	29.1754	2.66505	-0.0249466	2.72812	0.0381157	29.087	2.71005	0.0200526	2.70692	0.0169236	29.0186	2.80889	0.118893	2.73268	0.0426794	29.153	2.69883	0.00883314	2.6441	-0.0458953	28.1357	2.30158
Acetonitrile	4,5,6	2.01	28.7119	1.39366	-0.616336	1.81673	-0.193268	28.7143	1.43521	-0.574791	1.77179	-0.238215	29.6493	1.67884	-0.331157	1.82337	-0.186627	29.6302	1.7202	-0.289799	1.86159	-0.148408	29.8371	2.01863	0.00862554	2.03379	0.0237914	29.8852	1.95529	-0.0547133	2.00155	-0.00844597	29.7224	2.07462	0.0646192	2.07222	0.0622239	29.5467	2.28079	0.270793	2.21891	0.208908	29.7289	2.1229	0.1129	2.07985	0.0698504	28.8254	1.61191
Cyclopropane	4-9	0.25	29.7806	0.324948	0.0749478	0.423591	0.173591	29.9761	0.173459	-0.0765409	0.214138	-0.0358624	30.9143	0.41381	0.16381	0.449434	0.199434	30.9777	0.372718	0.122718	0.403353	0.153353	31.5105	0.345259	0.0952589	0.347853	0.0978528	31.5412	0.29927	0.04927	0.306352	0.0563516	31.4782	0.318886	0.0688859	0.318518	0.0685177	31.4243	0.403243	0.153243	0.392302	0.142302	31.4831	0.368766	0.118766	0.361288	0.111288	29.9106	0.526678
Acetone	5-10	2.17	28.4804	1.6251	-0.544902	2.11842	-0.0515791	28.434	1.71546	-0.454541	2.11776	-0.0522423	29.4398	1.88831	-0.28169	2.05087	-0.119127	29.4485	1.90195	-0.268049	2.05828	-0.111719	29.727	2.12874	-0.0412578	2.14474	-0.0252646	29.7351	2.10535	-0.0646466	2.15517	-0.0148283	29.6262	2.17089	0.00088591	2.16838	-0.00162053	29.4917	2.33576	0.165759	2.27238	0.102384	29.6012	2.25067	0.0806665	2.20503	0.0350262	28.6329	1.80438
Oxetane	7,8	2.7	28.1802	1.92533	-0.774669	2.50979	-0.190205	28.1102	2.03936	-0.660641	2.51762	-0.182383	29.0026	2.32549	-0.374507	2.52569	-0.174307	29.0283	2.32208	-0.377915	2.51295	-0.187053	29.3025	2.55323	-0.146774	2.57241	-0.127592	29.3235	2.51695	-0.183047	2.57651	-0.123489	29.1991	2.59795	-0.102047	2.59495	-0.105047	29.161	2.66644	-0.0335573	2.59409	-0.105906	29.1481	2.70373	0.00373314	2.64891	-0.0510947	28.3925	2.04478
	5,6,9,10	4.76	26.4236	3.68188	-1.07812	4.79957	0.0395722	26.2162	3.93326	-0.826741	4.85566	0.0956622	27.0465	4.28159	-0.478407	4.65019	-0.109809	27.0636	4.28678	-0.473215	4.63913	-0.120866	27.3029	4.55283	-0.207174	4.58703	-0.172969	27.3264	4.5141	-0.245897	4.62092	-0.139081	27.195	4.60205	-0.157947	4.59674	-0.163261	27.0928	4.73469	-0.0253073	4.60623	-0.153773	27.164	4.68783	-0.0721669	4.59277	-0.167229	26.5365	3.90078
Methyl acetate	6-8	2.06	28.6679	1.43766	-0.622336	1.87409	-0.185911	28.5948	1.55468	-0.505324	1.91927	-0.140732	29.5282	1.79994	-0.260057	1.9549	-0.105102	29.5275	1.82297	-0.237032	1.97281	-0.0871946	29.804	2.05176	-0.00824113	2.06717	0.00717369	29.8269	2.01359	-0.0464133	2.06123	0.00123357	29.6953	2.10179	0.0417859	2.09936	0.0393592	29.5792	2.24833	0.188326	2.18732	0.127323	29.6898	2.16207	0.102066	2.11822	0.0582229	28.8	1.63724
	9-11	3.67	27.033	3.07256	-0.597436	4.00529	0.335288	26.9608	3.18874	-0.481258	3.93655	0.266546	27.9401	3.38804	-0.281957	3.67972	0.00971658	27.951	3.39947	-0.270532	3.67888	0.00888465	28.2551	3.60059	-0.0694078	3.62764	-0.0423566	28.2817	3.55875	-0.111247	3.64296	-0.027037	28.1637	3.63332	-0.0366808	3.62912	-0.0408757	28.0451	3.78236	0.112359	3.67973	0.00973314	28.1764	3.67543	0.00543314	3.6009	-0.0690994	27.1473	3.28994
DMF	6	8.02	24.4416	5.66393	-2.35607	7.3833	-0.636696	24.2462	5.90331	-2.11669	7.28772	-0.732284	24.3175	7.01064	-1.00936	7.61418	-0.405817	24.3098	7.04063	-0.979365	7.61933	-0.400666	23.9819	7.87383	-0.146174	7.93298	-0.0870186	24.046	7.79445	-0.225547	7.97889	-0.041109	23.8862	7.91085	-0.109147	7.90172	-0.118281	23.5841	8.24339	0.223393	8.01973	-0.000274115	23.7997	8.05213	0.0321331	7.88885	-0.131153	24.3028	6.13448
	7-9	2.89	27.8348	2.27073	-0.619269	2.96005	0.0700461	27.723	2.42651	-0.463491	2.99556	0.105559	28.6789	2.64921	-0.24079	2.87728	-0.0127222	28.6777	2.67273	-0.217265	2.89242	0.00241802	28.9651	2.89059	0.000592208	2.91231	0.0223092	28.9833	2.85719	-0.0328133	2.9248	0.0347954	28.8882	2.90882	0.0188192	2.90546	0.0154608	28.8167	3.01076	0.120759	2.92907	0.0390689	28.905	2.94683	0.0568331	2.88708	-0.00292443	28.0077	2.42954
	10-12	2.96	27.8131	2.29246	-0.667536	2.98838	0.0283769	27.7085	2.44104	-0.518958	3.0135	0.0535003	28.687	2.64114	-0.318857	2.86852	-0.0914834	28.6821	2.66837	-0.291632	2.88769	-0.0723076	29.0009	2.85483	-0.105174	2.87627	-0.0837262	29.022	2.81849	-0.141513	2.88518	-0.0748203	28.9243	2.87279	-0.0872141	2.86947	-0.0905309	28.8306	2.99693	0.036926	2.91561	-0.0443891	28.9194	2.93243	-0.0275669	2.87297	-0.0870324	27.9928	2.44448
Propionitrile	8,9	2.36	28.3115	1.79403	-0.565969	2.33864	-0.0213634	28.2251	1.92441	-0.435591	2.37571	0.0157094	29.132	2.19614	-0.163857	2.38521	0.025207	29.1446	2.20583	-0.154165	2.38714	0.0271415	29.4404	2.41533	0.0553255	2.43347	0.0734718	29.4853	2.35515	-0.00484663	2.41088	0.0508826	29.3576	2.43945	0.0794526	2.43664	0.0766361	29.3266	2.50089	0.140893	2.43304	0.0730363	29.3739	2.47793	0.117933	2.42768	0.0676842	28.5367	1.90058
	5-7	1.3	28.9074	1.19813	-0.101869	1.56184	0.261842	28.948	1.20148	-0.0985243	1.48324	0.183238	30.0349	1.29321	-0.0067903	1.40454	0.104541	30.0586	1.29183	-0.00816539	1.39802	0.098016	30.516	1.33973	0.0397255	1.34979	0.0497909	30.5325	1.30799	0.0079867	1.33894	0.0389372	30.4669	1.33019	0.0301859	1.32865	0.0286501	30.4093	1.41819	0.118193	1.37971	0.0797131	30.487	1.3648	0.0647998	1.33712	0.0371236	29.0925	1.34478
Isoxazole	6	8.48	23.503	6.60253	-1.87747	8.60683	0.12683	23.2779	6.87161	-1.60839	8.4831	0.00309546	23.4792	7.84894	-0.631057	8.52465	0.0446514	23.4826	7.86783	-0.612165	8.51453	0.0345254	23.3976	8.45813	-0.0218745	8.52167	0.0416712	23.5108	8.32965	-0.150347	8.52676	0.0467553	23.2691	8.52795	0.0479526	8.51811	0.0381065	22.9577	8.86979	0.389793	8.62913	0.14913	23.1776	8.67423	0.194233	8.49833	0.0183321	23.4278	7.00948
	7	6.38	25.4217	4.68383	-1.69617	6.10568	-0.274321	25.1116	5.03791	-1.34209	6.21937	-0.160632	25.5733	5.75484	-0.625157	6.25027	-0.129728	25.5739	5.77653	-0.603465	6.25133	-0.128667	25.4996	6.35613	-0.0238745	6.40388	0.023879	25.6079	6.23255	-0.147447	6.38003	3.2301e-05	25.3274	6.46965	0.0896526	6.46218	0.0821829	25.1223	6.70519	0.325193	6.52326	0.143262	25.2653	6.58653	0.206533	6.45297	0.0729677	25.2661	5.17118
	8	8.31	23.7271	6.37843	-1.93157	8.3147	0.00470095	23.347	6.80251	-1.50749	8.39779	0.0877906	23.701	7.62714	-0.682857	8.28376	-0.0262431	23.7001	7.65033	-0.659665	8.27915	-0.0308519	23.5993	8.25643	-0.0535745	8.31846	0.00845588	23.6878	8.15265	-0.157347	8.34557	0.035567	23.4334	8.36365	0.0536526	8.354	0.0439961	23.1961	8.63139	0.321393	8.3972	0.0871983	23.3535	8.49833	0.188333	8.326	0.0159991	23.7387	6.69858
Isobutylene	5,6	4.66	26.2932	3.81233	-0.847669	4.96962	0.309622	26.322	3.82751	-0.832491	4.72511	0.0651123	26.8411	4.48704	-0.172957	4.87333	0.213328	26.8495	4.50093	-0.159065	4.87089	0.210886	27.1446	4.71113	0.0511255	4.74652	0.0865201	27.1785	4.66195	0.00195337	4.77227	0.112268	27.052	4.74505	0.0850526	4.73957	0.0795741	26.9145	4.91299	0.252993	4.77969	0.119689	27.0328	4.81903	0.159033	4.72131	0.06131	26.1919	4.24538
	7-12	1.73	28.6586	1.44693	-0.283069	1.88617	0.156169	28.5259	1.62358	-0.106424	2.00433	0.274326	29.6303	1.69788	-0.0321236	1.84405	0.114045	29.6434	1.707	-0.0229987	1.84731	0.117307	30.0286	1.82716	0.0971589	1.84089	0.110886	30.035	1.80542	0.07542	1.84814	0.118141	29.9773	1.81972	0.0897192	1.81762	0.0876182	29.9489	1.87859	0.148593	1.82762	0.0976211	30.0184	1.83343	0.103433	1.79625	0.0662537	28.8458	1.59148
2-Butyne	5-10	1.75	28.9834	1.12216	-0.627836	1.46281	-0.287185	28.9093	1.24018	-0.509824	1.53101	-0.218986	29.8923	1.43581	-0.31419	1.55942	-0.190583	29.856	1.49447	-0.255532	1.6173	-0.132695	30.0576	1.79816	0.0481589	1.81167	0.0616684	30.0944	1.74602	-0.00397996	1.78734	0.0373356	29.9598	1.83729	0.0872859	1.83516	0.0851646	29.7995	2.02796	0.277959	1.97294	0.222935	29.9214	1.9304	0.1804	1.89125	0.141254	29.0943	1.34294
t-Butyl nitrate	8-16	1.62	28.7174	1.38818	-0.231824	1.80958	0.189577	28.8312	1.31833	-0.301669	1.6275	0.00749804	29.8577	1.47045	-0.149546	1.59704	-0.0229558	29.8671	1.4833	-0.136699	1.60522	-0.0147799	30.2847	1.571	-0.0489967	1.58281	-0.0371938	30.2835	1.55694	-0.0630577	1.59378	-0.0262163	30.1833	1.61372	-0.00628076	1.61186	-0.00814391	30.1601	1.66743	0.047426	1.62218	0.002184	30.1812	1.67068	0.0506776	1.6368	0.0167986	28.9773	1.46002
THF	6-9	3.75	27.0673	3.03823	-0.711769	3.96053	0.210532	26.9097	3.23976	-0.510241	3.99953	0.249527	27.756	3.57209	-0.177907	3.87961	0.129611	27.7844	3.56603	-0.183965	3.85914	0.109142	28.0958	3.75988	0.00987554	3.78812	0.0381234	28.1109	3.72955	-0.0204466	3.8178	0.0678046	28.017	3.7801	0.0301026	3.77574	0.0257382	28.0149	3.81259	0.0625927	3.70915	-0.0408538	28.0404	3.81143	0.0614331	3.73414	-0.0158573	27.2671	3.17018
	10-13	1.85	28.5896	1.51593	-0.334069	1.97612	0.126115	28.5376	1.61186	-0.238141	1.98986	0.139862	29.4974	1.83074	-0.019257	1.98835	0.13835	29.5267	1.82373	-0.0262654	1.97364	0.123635	29.9469	1.90883	0.0588255	1.92317	0.0731665	29.9458	1.8947	0.0447034	1.93954	0.0895371	29.8669	1.9301	0.0801026	1.92787	0.0778741	29.9586	1.86884	0.0188427	1.81814	-0.0318643	29.9014	1.95048	0.100483	1.91093	0.0609301	28.8699	1.56733
DMAc	7-9	2.94	27.7703	2.33523	-0.604769	3.04413	0.104126	27.6489	2.50064	-0.439358	3.08708	0.147077	28.6302	2.69798	-0.242024	2.93024	-0.0097573	28.6314	2.719	-0.220999	2.94249	0.00248754	28.9775	2.87819	-0.0618078	2.89982	-0.040184	28.9976	2.84282	-0.09718	2.91009	-0.0299112	28.8952	2.90189	-0.0381141	2.89854	-0.0414645	28.8193	3.00816	0.0681594	2.92654	-0.0134606	28.8773	2.97457	0.0345665	2.91425	-0.0257535	27.9355	2.50181
	10-12	3.01	27.7246	2.38093	-0.629069	3.1037	0.093699	27.6502	2.49928	-0.510724	3.08539	0.0753901	28.6419	2.68621	-0.32379	2.91746	-0.0925369	28.6453	2.70513	-0.304865	2.92748	-0.0825189	28.9135	2.94223	-0.0677745	2.96433	-0.0456696	28.9304	2.91009	-0.0999133	2.97895	-0.0310528	28.8451	2.95192	-0.0580808	2.94851	-0.061489	28.8099	3.01763	0.00762604	2.93575	-0.0742508	28.8704	2.9814	-0.0286002	2.92094	-0.0890587	27.9484	2.48888
	13-15	2.08	28.7233	1.3822	-0.697802	1.80178	-0.278215	28.6777	1.47178	-0.608224	1.81693	-0.263073	29.6597	1.66848	-0.411524	1.81211	-0.267886	29.6609	1.68953	-0.390465	1.8284	-0.251595	29.8832	1.97249	-0.107508	1.98731	-0.0926885	29.8972	1.94322	-0.13678	1.9892	-0.0907982	29.7536	2.04349	-0.0365141	2.04113	-0.0388734	29.658	2.16946	0.0894594	2.1106	0.0305957	29.7337	2.1181	0.0380998	2.07515	-0.00485223	28.8705	1.56674
Cyclobutanone	6-9	3.09	27.6709	2.43463	-0.655369	3.1737	0.0837004	27.7363	2.41321	-0.676791	2.97914	-0.11086	28.5442	2.78394	-0.306057	3.02361	-0.0663898	28.5713	2.77913	-0.310865	3.00756	-0.0824365	28.8125	3.04323	-0.0467745	3.06609	-0.0239108	28.8207	3.01975	-0.0702466	3.09121	0.00120883	28.6204	3.17665	0.0866526	3.17298	0.0829849	28.5444	3.28309	0.193093	3.19401	0.104013	28.5951	3.25673	0.166733	3.19069	0.100691	27.9304	2.50688
	10,11	2.01	28.7832	1.32233	-0.687669	1.72374	-0.286255	28.6602	1.48931	-0.520691	1.83857	-0.171428	29.5128	1.81534	-0.194657	1.97162	-0.0383757	29.5361	1.81433	-0.195665	1.96346	-0.0465375	29.8498	2.00593	-0.00407446	2.021	0.010996	29.8581	1.98235	-0.0276466	2.02926	0.0192612	29.7218	2.07525	0.0652526	2.07286	0.0628566	29.7318	2.09569	0.0856927	2.03883	0.0288306	29.7085	2.14333	0.133333	2.09987	0.0898694	28.9717	1.46558
Butyrolactone	7,8	2.5	28.6252	1.48038	-1.01962	1.92977	-0.570227	28.5243	1.62516	-0.874841	2.00628	-0.493719	29.3373	1.99089	-0.509107	2.16229	-0.337713	29.3472	2.00323	-0.496765	2.16789	-0.332111	29.5279	2.32783	-0.172174	2.34531	-0.154686	29.5282	2.31225	-0.187747	2.36697	-0.133033	29.3471	2.4499	-0.0500974	2.44707	-0.052926	29.3535	2.47399	-0.0260073	2.40687	-0.0931338	29.3487	2.50308	0.00308314	2.45232	-0.0476758	28.8316	1.60573
	9,10	2.27	28.6453	1.46023	-0.809769	1.90351	-0.366494	28.5372	1.61236	-0.657641	1.99048	-0.279521	29.4241	1.90404	-0.365957	2.06796	-0.20204	29.4389	1.91148	-0.358515	2.0686	-0.201402	29.6975	2.15818	-0.111824	2.17439	-0.0956101	29.6969	2.1436	-0.126397	2.19433	-0.0756732	29.5688	2.2283	-0.0416974	2.22573	-0.0442702	29.6228	2.20469	-0.0653073	2.14487	-0.125127	29.5681	2.28373	0.0137331	2.23742	-0.0325777	28.8813	1.55598
	11,12	4.35	26.8501	3.25543	-1.09457	4.24367	-0.106333	26.6525	3.49701	-0.852991	4.31711	-0.0328944	27.4309	3.89724	-0.452757	4.23275	-0.117247	27.4426	3.90788	-0.442115	4.22909	-0.12091	27.6699	4.18588	-0.164124	4.21732	-0.132676	27.6851	4.1554	-0.194597	4.25373	-0.0962686	27.5383	4.2588	-0.0911974	4.25389	-0.0961145	27.5064	4.32114	-0.0288573	4.2039	-0.146102	27.5468	4.30498	-0.0450169	4.21768	-0.132316	27.0435	3.39378
2-Cyanopropane	6	2.7	27.7715	2.33403	-0.365969	3.04256	0.342562	27.6987	2.45081	-0.249191	3.02556	0.325557	28.6595	2.66864	-0.031357	2.89838	0.198384	28.6671	2.68333	-0.0166654	2.90389	0.203889	29.1026	2.75313	0.0531255	2.77381	0.0738097	29.144	2.69645	-0.00354663	2.76026	0.0602587	29.0175	2.77955	0.0795526	2.77634	0.0763434	29.1239	2.70359	0.0035927	2.63024	-0.0697635	29.0329	2.81893	0.118933	2.76177	0.0617692	28.153	2.28428
	7-12	1.33	28.8751	1.2304	-0.0996022	1.6039	0.273904	28.9435	1.20598	-0.124024	1.48879	0.158794	29.9997	1.32848	-0.00152363	1.44284	0.112844	30.0191	1.3313	0.00130128	1.44073	0.110727	30.4936	1.36216	0.0321589	1.37239	0.0423927	30.5052	1.33529	0.0052867	1.36688	0.0368832	30.436	1.36105	0.0310526	1.35948	0.0294811	30.4161	1.41136	0.0813594	1.37307	0.0430652	30.4737	1.37817	0.0481665	1.35022	0.0202192	29.0779	1.35938
Furan	6,7	7.45	24.5292	5.57633	-1.87367	7.26911	-0.180889	24.2655	5.88401	-1.56599	7.26389	-0.18611	24.4226	6.90554	-0.544457	7.50003	0.050035	24.4223	6.92813	-0.521865	7.49759	0.0475874	24.4169	7.43883	-0.0111745	7.49471	0.0447133	24.5454	7.29505	-0.154947	7.46767	0.0176739	24.3093	7.48775	0.0377526	7.47911	0.0291074	24.0132	7.81429	0.364293	7.60227	0.152269	24.2291	7.62273	0.172733	7.46816	0.018155	24.446	5.99128
	8,9	6.4	25.4756	4.62993	-1.77007	6.03542	-0.364583	25.0625	5.08701	-1.31299	6.27998	-0.120018	25.4929	5.83524	-0.564757	6.33759	-0.0624062	25.4959	5.85453	-0.545465	6.33574	-0.0642563	25.4406	6.41513	0.0151255	6.46332	0.0633222	25.5555	6.28495	-0.115047	6.43367	0.0336722	25.2898	6.50725	0.107253	6.49974	0.0997395	25.1205	6.70699	0.306993	6.52501	0.125013	25.2171	6.63473	0.234733	6.50019	0.10019	25.3744	5.06288
3-Butyn-2-one	6-8	2.38	28.4755	1.63	-0.750002	2.12481	-0.255192	28.3916	1.75788	-0.622124	2.17012	-0.209878	29.3052	2.02291	-0.35709	2.19706	-0.18294	29.3086	2.04183	-0.338165	2.20966	-0.170338	29.5272	2.32856	-0.0514411	2.34605	-0.0339467	29.5514	2.28909	-0.0909133	2.34325	-0.0367474	29.4069	2.39019	0.0101859	2.38743	0.00742627	29.2243	2.60316	0.223159	2.53253	0.152528	29.352	2.49987	0.119866	2.44917	0.0691728	28.5421	1.89514
	9	3.21	28.9481	1.15743	-2.05257	1.50879	-1.70121	28.6917	1.45781	-1.75219	1.79969	-1.41031	28.8632	2.46494	-0.745057	2.67715	-0.532852	28.8561	2.49433	-0.715665	2.69935	-0.510645	28.5496	3.30613	0.0961255	3.33096	0.120964	28.7446	3.09585	-0.114147	3.16911	-0.0408904	28.6349	3.16215	-0.0478474	3.1585	-0.0514984	28.008	3.81949	0.609493	3.71586	0.505859	28.5849	3.26693	0.0569331	3.20068	-0.0093156	28.8006	1.63668
Pyrimidine	1	9.21	22.9311	7.17443	-2.03557	9.35234	0.142339	22.7797	7.36981	-1.84019	9.09813	-0.11187	22.9166	8.41154	-0.798457	9.13569	-0.0743149	22.9197	8.43073	-0.779265	9.12369	-0.0863075	22.7529	9.10283	-0.107174	9.17121	-0.0387851	22.8431	8.99735	-0.212647	9.21025	0.000254886	22.626	9.17105	-0.0389474	9.16046	-0.0495361	22.316	9.51149	0.301493	9.25342	0.0434187	22.471	9.38083	0.170833	9.1906	-0.0193967	22.9207	7.51658
	8,9	8.76	23.3548	6.75073	-2.00927	8.80002	0.0400183	23.0398	7.10971	-1.65029	8.77703	0.0170332	23.2953	8.03284	-0.727157	8.72438	-0.0356168	23.2859	8.06453	-0.695465	8.72739	-0.032607	23.1674	8.68833	-0.0716745	8.7536	-0.00639927	23.2826	8.55785	-0.202147	8.76036	0.000355137	23.0616	8.73545	-0.0245474	8.72537	-0.0346331	22.8444	8.98309	0.223093	8.73936	-0.0206443	22.9598	8.89203	0.132033	8.71172	-0.0482846	23.2367	7.20058
	10	7.34	24.5896	5.51593	-1.82407	7.19038	-0.149624	24.3308	5.81871	-1.52129	7.18328	-0.156724	24.595	6.73314	-0.606857	7.31279	-0.0272068	24.6022	6.74823	-0.591765	7.3029	-0.0370993	24.5517	7.30403	-0.0359745	7.3589	0.0189005	24.6996	7.14085	-0.199147	7.30983	-0.0301749	24.4289	7.36815	0.0281526	7.35965	0.0196455	24.3604	7.46709	0.127093	7.26449	-0.0755109	24.3738	7.47803	0.138033	7.32639	-0.0136107	24.4349	6.00238
1,4-Pyrazine	7-10	8.6	23.4527	6.65283	-1.94717	8.6724	0.0723992	23.2124	6.93711	-1.66289	8.56396	-0.0360439	23.4096	7.91854	-0.681457	8.60024	0.000243215	23.4105	7.93993	-0.660065	8.59255	-0.00744844	23.3133	8.54243	-0.0575745	8.6066	0.00660459	23.4298	8.41065	-0.189347	8.60967	0.00967199	23.1934	8.60365	0.00365258	8.59372	-0.00628095	22.9804	8.84709	0.247093	8.60705	0.00704578	23.0845	8.76733	0.167333	8.58954	-0.0104558	23.388	7.04928
1,2-Pyrazine	7,8	7.49	24.4994	5.60613	-1.88387	7.30796	-0.182042	24.1815	5.96801	-1.52199	7.36759	-0.122411	24.5187	6.80944	-0.680557	7.39566	-0.0943382	24.52	6.83043	-0.659565	7.39186	-0.098143	24.4568	7.39893	-0.0910745	7.45451	-0.0354865	24.6066	7.23385	-0.256147	7.40503	-0.0849743	24.3483	7.44875	-0.0412474	7.44015	-0.0498475	24.2675	7.55999	0.0699927	7.35487	-0.135132	24.2906	7.56123	0.0712331	7.4079	-0.0820979	24.3277	6.10958
	9,10	9.23	22.6452	7.46033	-1.76967	9.72503	0.495028	22.4952	7.65431	-1.57569	9.44935	0.219349	22.7732	8.55494	-0.675057	9.29143	0.0614303	22.7615	8.58893	-0.641065	9.2949	0.0648956	22.6382	9.21753	-0.0124745	9.28678	0.0567766	22.7501	9.09035	-0.139647	9.30546	0.0754555	22.5156	9.28145	0.0514526	9.27074	0.0407365	22.3096	9.51789	0.287893	9.25965	0.0296451	22.4075	9.44433	0.214333	9.25282	0.0228156	22.5741	7.86318
Cyclopentane	6-15	1.5	28.7222	1.38329	-0.116709	1.80321	0.30321	28.7362	1.41327	-0.0867309	1.7447	0.2447	29.7648	1.56338	0.063383	1.69797	0.197973	29.809	1.54141	0.0414146	1.66811	0.16811	30.2507	1.60501	0.105006	1.61706	0.117064	30.2518	1.58869	0.0886934	1.62629	0.126286	30.199	1.59809	0.0980926	1.59625	0.0962475	30.2929	1.53455	0.0345527	1.49292	-0.0070841	30.2235	1.62835	0.128353	1.59533	0.0953325	29.0539	1.38342
2-Methyl-2-butene	6-8	1.6	28.8338	1.27173	-0.328269	1.65778	0.0577844	28.6702	1.47928	-0.120724	1.82619	0.226186	29.7421	1.58604	-0.013957	1.72258	0.122584	29.7607	1.58977	-0.0102321	1.72044	0.120438	30.1334	1.72229	0.122292	1.73523	0.135232	30.1415	1.69892	0.09892	1.73912	0.139121	30.0667	1.73039	0.130386	1.72839	0.128388	30.0497	1.77779	0.177793	1.72956	0.129556	30.1097	1.74213	0.142133	1.70681	0.106805	28.9721	1.46521
	9	5.19	25.9926	4.11293	-1.07707	5.36147	0.171474	25.7764	4.37311	-0.816891	5.39866	0.208663	26.2901	5.03804	-0.151957	5.47176	0.281764	26.2867	5.06373	-0.126265	5.47994	0.289944	26.6187	5.23703	0.0470255	5.27637	0.0863712	26.65	5.19045	0.00045337	5.31327	0.123273	26.5255	5.27155	0.0815526	5.26547	0.0754662	26.5113	5.31619	0.126193	5.17195	-0.0180508	26.5036	5.34823	0.158233	5.23978	0.0497786	25.8993	4.53798
	10-12	1.56	28.8332	1.27236	-0.287636	1.65861	0.09861	28.7092	1.44034	-0.119658	1.77812	0.218122	29.7835	1.54461	-0.0153903	1.67758	0.117584	29.8024	1.548	-0.0119987	1.67524	0.115238	30.1412	1.71449	0.154492	1.72737	0.167373	30.1548	1.68569	0.125687	1.72557	0.165575	30.0769	1.72015	0.160153	1.71817	0.158167	30.0205	1.80703	0.247026	1.758	0.197996	30.1034	1.7484	0.1884	1.71294	0.152945	28.9924	1.44488
	13-15	1.68	28.7261	1.37943	-0.300569	1.79818	0.118178	28.6255	1.52401	-0.155991	1.88141	0.20141	29.7091	1.61904	-0.060957	1.75842	0.078425	29.7178	1.6326	-0.0473987	1.76679	0.0867917	30.116	1.73973	0.0597255	1.7528	0.0727961	30.1177	1.72272	0.04272	1.76348	0.0834842	30.0512	1.74589	0.0658859	1.74387	0.0638702	30.0251	1.80243	0.122426	1.75352	0.0735211	30.0762	1.77567	0.0956665	1.73966	0.0596585	28.9004	1.53684
MTBE	7-9	3.21	27.3275	2.77803	-0.431969	3.62134	0.411345	27.2868	2.86271	-0.347291	3.53405	0.324054	28.2743	3.05384	-0.156157	3.31675	0.106746	28.3133	3.03713	-0.172865	3.28677	0.0767696	28.6634	3.19233	-0.0176745	3.21631	0.00630941	28.6856	3.15482	-0.05518	3.22947	0.0194715	28.6116	3.18542	-0.0245808	3.18174	-0.0282585	28.5329	3.29459	0.0845927	3.2052	-0.00479902	28.6419	3.20997	-3.35305e-05	3.14487	-0.0651271	27.5673	2.86998
	10-18	1.19	28.8516	1.25393	0.0639311	1.63458	0.444581	29.0056	1.14389	-0.0461131	1.41214	0.222144	30.0605	1.26765	0.0776541	1.37679	0.186785	30.0902	1.26021	0.0702124	1.36379	0.173795	30.6422	1.21348	0.0234811	1.2226	0.032598	30.6449	1.19559	0.0055867	1.22388	0.0338775	30.5875	1.20951	0.0195081	1.20811	0.0181117	30.637	1.19051	0.000514926	1.15821	-0.0317871	30.6603	1.19156	0.00155536	1.16739	-0.0226077	29.099	1.33827
Tetrahydropyran	2,3	1.64	28.6575	1.44803	-0.191969	1.8876	0.247603	28.5985	1.55096	-0.0890409	1.91468	0.27468	29.6221	1.70604	0.066043	1.85291	0.212915	29.6451	1.70538	0.0653846	1.84556	0.205557	30.1637	1.69208	0.0520755	1.70479	0.0647881	30.1646	1.67585	0.0358534	1.71551	0.0755086	30.152	1.645	0.00500258	1.6431	0.0031033	30.2775	1.55004	-0.0899573	1.50799	-0.132014	30.2049	1.64693	0.00693314	1.61354	-0.0264643	28.9853	1.45203
	9-12	1.57	28.8031	1.30238	-0.267619	1.69774	0.127739	28.74	1.40956	-0.160441	1.74012	0.17012	29.719	1.60909	0.039093	1.74762	0.177618	29.7403	1.61008	0.0400846	1.74242	0.172424	30.2617	1.59403	0.0240255	1.606	0.0360014	30.271	1.56945	-0.00054663	1.60659	0.0365908	30.2515	1.54555	-0.0244474	1.54377	-0.0262319	30.3599	1.46764	-0.102357	1.42782	-0.142179	30.3051	1.54678	-0.0232169	1.51542	-0.0545834	29.1191	1.31823
	13-16	3.65	27.1428	2.96273	-0.687269	3.86211	0.212113	27.017	3.13251	-0.517491	3.86713	0.217125	27.8551	3.47299	-0.177007	3.77198	0.12198	27.867	3.48343	-0.166565	3.76975	0.119753	28.289	3.56668	-0.0833245	3.59347	-0.0565281	28.2977	3.54275	-0.107247	3.62658	-0.0234156	28.2425	3.55455	-0.0954474	3.55045	-0.0995514	28.2826	3.54489	-0.105107	3.44871	-0.20129	28.2939	3.55793	-0.0920669	3.48578	-0.164217	27.4316	3.00568
N-Methylpyrrolidine	7-9	2.38	28.1969	1.90863	-0.471369	2.48803	0.108025	28.1447	2.00481	-0.375191	2.47496	0.0949643	29.105	2.22314	-0.156857	2.41453	0.0345314	29.1327	2.21777	-0.162232	2.40006	0.0200557	29.5802	2.27556	-0.104441	2.29266	-0.0873449	29.589	2.25142	-0.12858	2.30469	-0.0753053	29.5193	2.27779	-0.102214	2.27516	-0.104844	29.489	2.33846	-0.0415406	2.27501	-0.10499	29.5533	2.29857	-0.0814335	2.25195	-0.128045	28.4092	2.02811
	10-13	2.5	28.1714	1.93418	-0.565819	2.52133	0.0213312	28.1203	2.02921	-0.470791	2.50509	0.00508639	28.9542	2.37389	-0.126107	2.57826	0.0782593	28.975	2.37538	-0.124615	2.57063	0.0706276	29.4319	2.42383	-0.0761745	2.44204	-0.0579643	29.4352	2.40525	-0.0947466	2.46217	-0.0378319	29.3633	2.4338	-0.0661974	2.43099	-0.0690074	29.4109	2.41659	-0.0834073	2.35102	-0.148976	29.3943	2.45748	-0.0425169	2.40765	-0.0923511	28.462	1.97528
	14-17	1.81	28.7707	1.33483	-0.475169	1.74004	-0.0699606	28.7624	1.38711	-0.422891	1.71241	-0.0975949	29.7511	1.57704	-0.232957	1.71281	-0.0971908	29.7765	1.57398	-0.236015	1.70336	-0.106643	30.1124	1.74333	-0.0666745	1.75642	-0.0535769	30.1139	1.72655	-0.0834466	1.76741	-0.0425917	30.0232	1.77385	-0.0361474	1.7718	-0.0381955	30.1342	1.69334	-0.116657	1.6474	-0.162603	30.0486	1.80323	-0.00676686	1.76667	-0.0433339	29.09	1.34728
Cyclopentanone	7-10	2.17	28.5777	1.52783	-0.642169	1.99163	-0.178373	28.5836	1.56586	-0.604141	1.93307	-0.236926	29.4422	1.88599	-0.284007	2.04836	-0.121644	29.4649	1.88553	-0.284465	2.04051	-0.129485	29.7588	2.09693	-0.0730745	2.11268	-0.0573203	29.7576	2.08285	-0.0871466	2.13214	-0.0378607	29.6103	2.1868	0.0168026	2.18428	0.0142778	29.6041	2.22344	0.0534427	2.16311	-0.00688566	29.6096	2.24218	0.0721831	2.19671	0.0267149	28.8332	1.60408
	11-14	1.96	28.6328	1.47273	-0.487269	1.9198	-0.0401989	28.5524	1.59711	-0.362891	1.97165	0.011653	29.5022	1.82594	-0.134057	1.98314	0.0231368	29.5297	1.82068	-0.139315	1.97033	0.0103344	29.9183	1.93748	-0.0225245	1.95203	-0.00796825	29.9197	1.9208	-0.0391966	1.96625	0.00625473	29.8263	1.97075	0.0107526	1.96848	0.0084772	29.8807	1.94674	-0.0132573	1.89392	-0.066078	29.8294	2.02248	0.0624831	1.98147	0.0214701	28.8856	1.55168
Pivalonitrile	7-15	1.37	28.7742	1.33136	-0.0386356	1.73552	0.36552	28.8963	1.25316	-0.116835	1.54705	0.177049	29.948	1.38019	0.0101875	1.49901	0.129007	29.9792	1.37125	0.00124572	1.48395	0.113954	30.4686	1.38716	0.0171589	1.39758	0.0275806	30.4795	1.36096	-0.00903552	1.39317	0.0231686	30.4067	1.39032	0.0203192	1.38871	0.018714	30.4136	1.41389	0.0438927	1.37553	0.00552975	30.4529	1.39889	0.0288887	1.37052	0.00052123	28.9927	1.44454
Cyclopentenone	7	6.22	25.3903	4.71523	-1.50477	6.14661	-0.0733887	25.238	4.91151	-1.30849	6.06333	-0.156675	25.5916	5.73654	-0.483457	6.2304	0.0103968	25.6006	5.74983	-0.470165	6.22244	0.00243794	25.7837	6.07203	-0.147974	6.11764	-0.102355	25.8821	5.95835	-0.261647	6.09934	-0.120656	25.6368	6.16025	-0.0597474	6.15314	-0.0668599	25.3773	6.45019	0.230193	6.27518	0.0551805	25.5299	6.32193	0.101933	6.19373	-0.0262666	25.2613	5.17598
	8	7.73	23.7475	6.35803	-1.37197	8.28811	0.558108	23.4114	6.73811	-0.991891	8.31829	0.588288	23.8857	7.44244	-0.287557	8.08316	0.353156	23.8853	7.46513	-0.264865	8.07873	0.348726	24.0568	7.79893	0.0689255	7.85752	0.127519	24.1374	7.70305	-0.0269466	7.88533	0.155328	23.9049	7.89215	0.162153	7.88304	0.153041	23.7275	8.09999	0.369993	7.88022	0.150217	23.8317	8.02013	0.290133	7.8575	0.127496	23.6031	6.83418
	9,10	2.7	28.458	1.64753	-1.05247	2.14766	-0.552336	28.1794	1.97011	-0.729891	2.43213	-0.267873	29.0611	2.26704	-0.432957	2.46221	-0.237789	29.0657	2.28473	-0.415265	2.47253	-0.227473	29.1916	2.66413	-0.0358745	2.68414	-0.0158589	29.2036	2.63685	-0.0631466	2.69925	-0.000751606	29.0614	2.73565	0.0356526	2.73249	0.0324941	29.0381	2.78939	0.0893927	2.71371	0.0137085	29.0306	2.82123	0.121233	2.76402	0.0640226	28.6392	1.79808
	11,12	2.37	28.8055	1.30003	-1.06997	1.69468	-0.675325	28.7094	1.44011	-0.929891	1.77783	-0.592166	29.5883	1.73984	-0.630157	1.88962	-0.480375	29.6038	1.74663	-0.623365	1.8902	-0.479802	29.6968	2.15893	-0.211074	2.17515	-0.194855	29.6965	2.14395	-0.226047	2.19469	-0.175315	29.51	2.28705	-0.0829474	2.28441	-0.085588	29.4648	2.36269	-0.0073073	2.29859	-0.0714139	29.483	2.36883	-0.00116686	2.3208	-0.0492034	29.0798	1.35748
N-Methylpyrrole	1,8,9	3.67	27.1518	2.9537	-0.716302	3.85034	0.180338	27.0695	3.08004	-0.589958	3.80235	0.132355	28.0627	3.26544	-0.404557	3.54656	-0.123438	28.0599	3.29057	-0.379432	3.56103	-0.108966	28.3004	3.55529	-0.114708	3.582	-0.087997	28.3282	3.51222	-0.15778	3.59533	-0.0746714	28.2067	3.59039	-0.0796141	3.58624	-0.0837594	28.1433	3.68416	0.0141594	3.5842	-0.0858024	28.2176	3.6342	-0.0358002	3.5605	-0.109497	27.2517	3.18558
	10,11	6.61	25.2784	4.82713	-1.78287	6.29248	-0.31752	24.9727	5.17681	-1.43319	6.39084	-0.219158	25.1993	6.12884	-0.481157	6.65647	0.0464696	25.2003	6.15013	-0.459865	6.65564	0.0456403	25.2978	6.55793	-0.0520745	6.6072	-0.00280491	25.4087	6.43175	-0.178247	6.58395	-0.0260541	25.1914	6.60565	-0.00434742	6.59803	-0.0119741	25.0196	6.80789	0.197893	6.62318	0.0131751	25.1332	6.71863	0.108633	6.58239	-0.0276111	25.1314	5.30588
	12,13	6.14	25.7512	4.35433	-1.78567	5.67615	-0.463845	25.3443	4.80521	-1.33479	5.9321	-0.207904	25.8099	5.51824	-0.621757	5.9933	-0.146696	25.8128	5.53763	-0.602365	5.9928	-0.147204	25.8191	6.03663	-0.103374	6.08198	-0.0580214	25.9273	5.91315	-0.226847	6.05307	-0.0869256	25.7021	6.09495	-0.0450474	6.08792	-0.0520845	25.5563	6.27119	0.131193	6.10104	-0.0389627	25.6088	6.24303	0.103033	6.11643	-0.0235666	25.6292	4.80808
Pyridine	7,8	8.62	23.3633	6.74223	-1.87777	8.78894	0.168938	23.1348	7.01471	-1.60529	8.65975	0.0397544	23.4031	7.92504	-0.694957	8.6073	-0.0126972	23.3989	7.95153	-0.668465	8.60511	-0.014895	23.3102	8.54553	-0.0744745	8.60973	-0.0102721	23.4175	8.42295	-0.197047	8.62226	0.00226304	23.1997	8.59735	-0.0226474	8.58743	-0.0325737	22.9894	8.83809	0.218093	8.59829	-0.02171	23.0746	8.77723	0.157233	8.59924	-0.0207566	23.2686	7.16868
	9,10	7.3	24.5422	5.56333	-1.73667	7.25216	-0.0478351	24.2703	5.87921	-1.42079	7.25796	-0.0420359	24.5891	6.73904	-0.560957	7.3192	0.0192011	24.5886	6.76183	-0.538165	7.31762	0.0176185	24.5749	7.28083	-0.0191745	7.33553	0.0355262	24.7153	7.12515	-0.174847	7.29375	-0.00624639	24.4697	7.32735	0.0273526	7.31889	0.0188926	24.3964	7.43109	0.131093	7.22947	-0.0705341	24.4024	7.44943	0.149433	7.29837	-0.00163071	24.3563	6.08098
	11	7.69	24.1948	5.91073	-1.77927	7.70502	0.0150235	23.8576	6.29191	-1.39809	7.76745	0.0774479	24.2294	7.09874	-0.591257	7.70987	0.0198674	24.2248	7.12563	-0.564365	7.71132	0.0213208	24.1742	7.68153	-0.00847446	7.73924	0.0492367	24.3159	7.52455	-0.165447	7.7026	0.0126045	24.0798	7.71725	0.0272526	7.70834	0.0183425	24.0191	7.80839	0.118393	7.59653	-0.0934713	24.021	7.83083	0.140833	7.67204	-0.017965	24	6.43728
t-Butylethylene	7	4.91	26.2467	3.85883	-1.05117	5.03024	0.120238	26.1996	3.94991	-0.960091	4.87622	-0.0337832	26.713	4.61514	-0.294857	5.01246	0.102457	26.7367	4.61373	-0.296265	4.99296	0.0829571	26.9499	4.90583	-0.00417446	4.94268	0.0326829	26.9923	4.84815	-0.0618466	4.96287	0.0528737	26.8621	4.93495	0.0249526	4.92925	0.0192548	26.7366	5.09089	0.180893	4.95276	0.0427622	26.8741	4.97773	0.0677331	4.87679	-0.0332082	26.2327	4.20458
(3,3-Dimethyl-	8	4.83	26.0841	4.02143	-0.808569	5.2422	0.412198	26.1116	4.03791	-0.792091	4.98485	0.154854	26.6721	4.65604	-0.173957	5.05688	0.226878	26.6728	4.67763	-0.152365	5.06211	0.232109	27.0193	4.83643	0.00642554	4.87276	0.0427615	27.0616	4.77885	-0.0511466	4.89193	0.0619339	26.9059	4.89115	0.0611526	4.88551	0.0555054	26.7355	5.09199	0.261993	4.95383	0.123832	26.872	4.97983	0.149833	4.87885	0.0488492	25.9396	4.49768
1-butene)	9	5.86	25.2455	4.86003	-0.999969	6.33537	0.475368	25.0206	5.12891	-0.731091	6.33171	0.471708	25.5151	5.81304	-0.046957	6.31348	0.453483	25.5383	5.81213	-0.0478654	6.28986	0.429859	25.9359	5.91983	0.0598255	5.9643	0.104301	25.995	5.84545	-0.0145466	5.98377	0.123772	25.8553	5.94175	0.0817526	5.93489	0.0748924	25.8162	6.01129	0.151293	5.84819	-0.0118109	25.8484	6.00343	0.143433	5.88169	0.0216921	25.0955	5.34178
	10-18	1.01	28.8683	1.23721	0.227209	1.61278	0.602782	29.0609	1.08861	0.0786091	1.3439	0.333903	30.1736	1.15452	0.144521	1.25391	0.243912	30.2147	1.13573	0.125735	1.22909	0.219085	30.7734	1.08237	0.07237	1.0905	0.0805018	30.7783	1.06214	0.0521423	1.08728	0.0772754	30.7282	1.06887	0.0588748	1.06764	0.0576407	30.7626	1.06488	0.0548816	1.03599	0.0259883	30.7877	1.06418	0.0541776	1.0426	0.0325976	29.1442	1.29306
Cyclohexane	7-18	1.43	28.6879	1.41766	-0.0123356	1.84802	0.418018	28.6819	1.46763	0.0376257	1.8118	0.381804	29.7303	1.59789	0.167893	1.73545	0.305454	29.7498	1.60067	0.170668	1.73223	0.302234	30.3167	1.53904	0.109042	1.5506	0.120605	30.3211	1.51937	0.08937	1.55532	0.125322	30.3423	1.45474	0.0247359	1.45306	0.0230563	30.4694	1.35809	-0.0719073	1.32124	-0.108756	30.3988	1.45305	0.0230498	1.42358	-0.00641597	29.0553	1.38203
t-Butylacetylene	7	2.07	30.2749	-0.169369	-2.23937	-0.220783	-2.29078	30.0052	0.144309	-1.92569	0.178152	-1.89185	30.2661	1.06204	-1.00796	1.15347	-0.916527	30.2483	1.10213	-0.967865	1.19272	-0.877276	30.0253	1.83043	-0.239574	1.84418	-0.225823	30.2463	1.59415	-0.475847	1.63188	-0.438125	30.1302	1.66685	-0.403147	1.66493	-0.405072	29.5066	2.32089	0.250893	2.25792	0.18792	30.1058	1.74603	-0.323967	1.71063	-0.359374	30.0606	0.376678
	8-16	1.25	28.8019	1.3036	0.0535978	1.69932	0.449325	28.934	1.21553	-0.0344687	1.50059	0.25059	30.0224	1.3057	0.0556986	1.4181	0.168105	30.0575	1.29291	0.0429124	1.39918	0.149182	30.5828	1.27288	0.0228811	1.28244	0.0324442	30.5916	1.24889	-0.0011133	1.27844	0.0284387	30.5275	1.26952	0.0195192	1.26805	0.0180535	30.5431	1.2844	0.0344038	1.24955	-0.000445733	30.5796	1.27219	0.0221887	1.24639	-0.00360948	29.043	1.39431
Benzene	7-12	7.36	24.4342	5.67133	-1.68867	7.39295	0.03295	24.1455	6.00404	-1.35596	7.41207	0.0520725	24.5285	6.79968	-0.560324	7.38505	0.0250543	24.5255	6.82493	-0.535065	7.3859	0.025905	24.5072	7.34856	-0.0114411	7.40377	0.0437684	24.6408	7.19965	-0.160347	7.37002	0.0100165	24.411	7.38605	0.0260526	7.37752	0.0175249	24.3431	7.48439	0.124393	7.28132	-0.0786803	24.3276	7.52423	0.164233	7.37165	0.0116524	24.2303	6.20701
N-Methylpiperidine	1,9,10	2.25	28.2945	1.81106	-0.438936	2.36084	0.110841	28.2627	1.88684	-0.363158	2.32933	0.0793328	29.2029	2.12528	-0.124724	2.30824	0.0582395	29.2208	2.12963	-0.120365	2.30468	0.0546783	29.6593	2.19639	-0.0536078	2.21289	-0.0371063	29.6681	2.17235	-0.0776466	2.22376	-0.0262429	29.612	2.18509	-0.0649141	2.18256	-0.0674369	29.5965	2.23096	-0.0190406	2.17043	-0.0795729	29.6479	2.20397	-0.0460335	2.15927	-0.0907268	28.4869	1.95034
	11-14	2.35	28.1199	1.98563	-0.364369	2.5884	0.2384	28.1276	2.02191	-0.328091	2.49607	0.146074	29.0139	2.31429	-0.035707	2.51353	0.163528	29.0296	2.32088	-0.0291154	2.51165	0.161648	29.545	2.31073	-0.0392745	2.32809	-0.021914	29.5463	2.2942	-0.0557966	2.34849	-0.00150962	29.5115	2.2855	-0.0644974	2.28286	-0.0671362	29.5898	2.23769	-0.112307	2.17698	-0.173022	29.5522	2.29963	-0.0503669	2.253	-0.0970001	28.4694	1.96783
	15-18	1.6	28.7131	1.39243	-0.207569	1.81512	0.215125	28.735	1.41451	-0.185491	1.74623	0.146231	29.752	1.57614	-0.023857	1.71183	0.111832	29.7675	1.58288	-0.0171154	1.71299	0.112989	30.2772	1.57853	-0.0214745	1.59038	-0.00961503	30.2874	1.55305	-0.0469466	1.5898	-0.0101972	30.2635	1.5335	-0.0664974	1.53173	-0.068268	30.3784	1.44909	-0.150907	1.40977	-0.190225	30.3094	1.54238	-0.0576169	1.51111	-0.0888942	29.0696	1.36763
	19,20	1.42	28.7949	1.31063	-0.109369	1.70849	0.288493	28.8279	1.32161	-0.0983909	1.63154	0.211545	29.8765	1.45164	0.031643	1.57661	0.156614	29.9045	1.44598	0.0259846	1.56484	0.144836	30.3918	1.46393	0.0439255	1.47492	0.054924	30.3991	1.44135	0.0213534	1.47546	0.0554597	30.3845	1.4126	-0.00739742	1.41097	-0.00902837	30.5081	1.31944	-0.100557	1.28364	-0.136358	30.4327	1.41913	-0.000866864	1.39036	-0.0296449	29.15	1.28733
Cyclohexanone	8-11	2.34	28.405	1.70053	-0.639469	2.21675	-0.123247	28.3687	1.78076	-0.559241	2.19837	-0.141629	29.2529	2.07519	-0.264807	2.25384	-0.0861555	29.2539	2.09653	-0.243465	2.26886	-0.0711423	29.583	2.27273	-0.0672745	2.2898	-0.0501995	29.5886	2.25185	-0.0881466	2.30514	-0.0348617	29.493	2.3041	-0.0358974	2.30144	-0.0385577	29.5026	2.32484	-0.0151573	2.26176	-0.0782369	29.4864	2.36548	0.0254831	2.31751	-0.0224855	28.6953	1.74203
	12-15	1.87	28.5384	1.56718	-0.302819	2.04292	0.172923	28.5538	1.59576	-0.274241	1.96999	0.0999864	29.529	1.79914	-0.070857	1.95403	0.0840296	29.5387	1.81173	-0.0582654	1.96065	0.0906488	29.9833	1.87248	0.00247554	1.88654	0.0165434	29.9855	1.8549	-0.0150966	1.8988	0.0287954	29.9291	1.86795	-0.00204742	1.8658	-0.00420411	30.005	1.82249	-0.0475073	1.77304	-0.0969567	29.9446	1.90718	0.0371831	1.86851	-0.00149181	28.8571	1.58018
	16,17	1.72	28.5895	1.51598	-0.204019	1.97618	0.25618	28.5813	1.56826	-0.151741	1.93604	0.216037	29.5872	1.74099	0.020993	1.89087	0.170874	29.6019	1.74848	0.0284846	1.8922	0.1722	30.0913	1.76438	0.0443755	1.77763	0.0576313	30.0947	1.74575	0.0257534	1.78706	0.0670626	30.0457	1.75135	0.0313526	1.74933	0.0293305	30.1458	1.68164	-0.0383573	1.63601	-0.0839851	30.0714	1.78038	0.0603831	1.74428	0.0242795	28.8985	1.53878
Cyclohexenone	8	6.03	25.604	4.50153	-1.52847	5.86804	-0.161961	25.4526	4.69691	-1.33309	5.7984	-0.231601	25.8156	5.51254	-0.517457	5.98711	-0.0428871	25.8139	5.53653	-0.493465	5.99161	-0.0383941	26.0089	5.84683	-0.183174	5.89075	-0.139247	26.0733	5.76715	-0.262847	5.90362	-0.12638	25.8739	5.92315	-0.106847	5.91631	-0.113686	25.6698	6.15769	0.127693	5.99062	-0.0393831	25.7427	6.10913	0.0791331	5.98525	-0.0447513	25.486	4.95128
	9	7	24.3842	5.72133	-1.27867	7.45813	0.458128	24.1151	6.03441	-0.965591	7.44956	0.449561	24.5748	6.75334	-0.246657	7.33473	0.334732	24.5672	6.78323	-0.216765	7.34078	0.340777	24.794	7.06173	0.0617255	7.11478	0.11478	24.8622	6.97825	-0.0217466	7.14338	0.143378	24.6546	7.14245	0.142453	7.13421	0.134206	24.5537	7.27379	0.273793	7.07643	0.0764339	24.5982	7.25363	0.253633	7.10654	0.10654	24.1702	6.26708
	10,11	2.35	28.3755	1.73003	-0.619969	2.25521	-0.0947916	28.2117	1.93776	-0.412241	2.39219	0.0421901	29.1289	2.19924	-0.150757	2.38857	0.0385739	29.137	2.21343	-0.136565	2.39537	0.0453662	29.4428	2.41298	0.0629755	2.4311	0.0811042	29.4614	2.379	0.0290034	2.4353	0.085297	29.3642	2.43285	0.0828526	2.43004	0.0800437	29.3979	2.42959	0.0795927	2.36367	0.0136709	29.3694	2.48243	0.132433	2.43209	0.0820929	28.5782	1.85908
	12,13	2.03	28.6253	1.48028	-0.549719	1.92964	-0.100357	28.5764	1.57311	-0.456891	1.94202	-0.0879753	29.5309	1.79724	-0.232757	1.95197	-0.0780339	29.5404	1.81003	-0.219965	1.95881	-0.071191	29.8788	1.97688	-0.0531245	1.99173	-0.0382722	29.8814	1.9591	-0.0708966	2.00546	-0.024539	29.7803	2.0167	-0.0132974	2.01437	-0.0156258	29.821	2.00644	-0.0235573	1.952	-0.0779978	29.7887	2.06318	0.0331831	2.02134	-0.00865527	28.9415	1.49578
	14,15	2.44	28.4438	1.66178	-0.778219	2.16624	-0.27376	28.3757	1.77386	-0.666141	2.18985	-0.250147	29.2832	2.04489	-0.395107	2.22094	-0.219064	29.2851	2.06533	-0.374665	2.23509	-0.204907	29.5562	2.29953	-0.140474	2.3168	-0.123198	29.5565	2.28395	-0.156047	2.338	-0.102002	29.4073	2.3898	-0.0501974	2.38704	-0.0529566	29.4191	2.40839	-0.0316073	2.34305	-0.0969539	29.4069	2.44488	0.00488314	2.3953	-0.0446956	28.76	1.67728
Fluorobenzene	8,9	7.06	24.8895	5.21603	-1.84397	6.79944	-0.260563	24.5019	5.64761	-1.41239	6.97205	-0.0879493	24.8386	6.48954	-0.570457	7.04822	-0.0117781	24.8331	6.51733	-0.542665	7.05302	-0.00697798	24.7919	7.06383	0.00382554	7.1169	0.0568959	24.9566	6.88385	-0.176147	7.04674	-0.0132562	24.7231	7.07395	0.0139526	7.06579	0.0057852	24.6144	7.21309	0.153093	7.01738	-0.0426191	24.6218	7.23003	0.170033	7.08342	0.0234184	24.6564	5.78088
	10,11	7.34	24.4137	5.69183	-1.64817	7.41967	0.0796731	24.1392	6.01031	-1.32969	7.41981	0.0798088	24.5256	6.80254	-0.537457	7.38817	0.0481678	24.5214	6.82903	-0.510965	7.39034	0.050342	24.5275	7.32823	-0.0117745	7.38328	0.0432823	24.6466	7.19385	-0.146147	7.36408	0.0240792	24.4045	7.39255	0.0525526	7.38402	0.0440174	24.3097	7.51779	0.177793	7.31381	-0.0261865	24.3129	7.53893	0.198933	7.38605	0.0460544	24.2219	6.21538
	12	7.13	24.6597	5.44583	-1.68417	7.099	-0.031004	24.4005	5.74901	-1.38099	7.09723	-0.0327696	24.7592	6.56894	-0.561057	7.13446	0.00445738	24.7558	6.59463	-0.535365	7.13668	0.00667564	24.7437	7.11203	-0.0179745	7.16546	0.035458	24.8583	6.98215	-0.147847	7.14737	0.0173698	24.626	7.17105	0.0410526	7.16277	0.0327731	24.5354	7.29209	0.162093	7.09424	-0.0357626	24.4958	7.35603	0.226033	7.20686	0.0768633	24.4826	5.95468
Nitrobenzene	8,9	8.24	23.9525	6.15303	-2.08697	8.02088	-0.219123	23.5127	6.63681	-1.60319	8.19323	-0.0467684	23.9461	7.38204	-0.857957	8.01756	-0.222444	23.948	7.40243	-0.837565	8.01087	-0.229128	23.7568	8.09893	-0.141074	8.15977	-0.0802274	23.864	7.97645	-0.263547	8.1652	-0.0748023	23.5748	8.22225	-0.0177474	8.21276	-0.0272406	23.2445	8.58299	0.342993	8.35011	0.110112	23.2221	8.62973	0.389733	8.45473	0.214734	23.7541	6.68318
	10,11	7.56	24.2042	5.90133	-1.65867	7.69277	0.13277	23.9549	6.19461	-1.36539	7.64733	0.0873297	24.3574	6.97074	-0.589257	7.57085	0.010848	24.3526	6.99783	-0.562165	7.57302	0.0130164	24.376	7.47973	-0.0802745	7.53592	-0.0240795	24.497	7.34345	-0.216547	7.51722	-0.0427808	24.2519	7.54515	-0.0148474	7.53644	-0.0235588	24.1301	7.69739	0.137393	7.48854	-0.0714596	24.1216	7.73023	0.170233	7.57348	0.0134751	24.0108	6.42648
	12	7.7	24.0222	6.08333	-1.61667	7.93002	0.230019	23.7442	6.40531	-1.29469	7.90744	0.207442	24.134	7.19414	-0.505857	7.81348	0.11348	24.1332	7.21723	-0.482765	7.81045	0.11045	24.1247	7.73103	0.0310255	7.78911	0.0891086	24.2515	7.58895	-0.111047	7.76853	0.0685284	24.0044	7.79265	0.0926526	7.78366	0.0836554	23.903	7.92449	0.224493	7.70948	0.00947855	23.8874	7.96443	0.264433	7.80293	0.102926	23.8553	6.58198
p-Benzoquinone	9-12	6.79	25.1941	4.91143	-1.87857	6.40237	-0.387629	24.9718	5.17771	-1.61229	6.39195	-0.398047	25.2889	6.03924	-0.750757	6.55916	-0.230844	25.2788	6.07163	-0.718365	6.57069	-0.219312	25.3227	6.53303	-0.256974	6.58211	-0.207892	25.3927	6.44775	-0.342247	6.60032	-0.189675	25.1456	6.65145	-0.138547	6.64377	-0.146227	24.9181	6.90939	0.119393	6.72192	-0.0680789	24.993	6.85883	0.0688331	6.71975	-0.0702542	24.9857	5.45158
Toluene	11,12	7.25	24.5904	5.51513	-1.73487	7.18933	-0.0606669	24.2501	5.89941	-1.35059	7.2829	0.0329013	24.6159	6.71224	-0.537757	7.29009	0.0400939	24.6068	6.74363	-0.506365	7.29792	0.0479226	24.6439	7.21183	-0.0381745	7.26601	0.0160078	24.7634	7.07705	-0.172947	7.24452	-0.00548456	24.5604	7.23665	-0.0133474	7.2283	-0.0217027	24.533	7.29449	0.0444927	7.09657	-0.153428	24.5092	7.34263	0.0926331	7.19374	-0.056265	24.4013	6.03598
	9,10	7.17	24.4741	5.63143	-1.53857	7.34094	0.170938	24.2057	5.94381	-1.22619	7.33771	0.167714	24.6071	6.72104	-0.448957	7.29965	0.129652	24.598	6.75243	-0.417565	7.30745	0.137446	24.6334	7.22233	0.0523255	7.27659	0.106587	24.7587	7.08175	-0.0882466	7.24933	0.0793267	24.5326	7.26445	0.0944526	7.25607	0.0860653	24.4743	7.35319	0.183193	7.15368	-0.0163204	24.4472	7.40463	0.234633	7.25448	0.0844778	24.2545	6.18278
	13	7.16	24.5784	5.52713	-1.63287	7.20498	0.0449759	24.3348	5.81471	-1.34529	7.17834	0.0183379	24.733	6.59514	-0.564857	7.16291	0.00291291	24.7219	6.62853	-0.531465	7.17336	0.013362	24.722	7.13373	-0.0262745	7.18732	0.0273211	24.8498	6.99065	-0.169347	7.15607	-0.00392902	24.6291	7.16795	0.00795258	7.15968	-0.000323333	24.5856	7.24189	0.0818927	7.0454	-0.114601	24.5415	7.31033	0.150333	7.16209	0.00209003	24.3945	6.04278
	1,14,15	2.36	28.2565	1.84906	-0.510936	2.41038	0.0503761	28.1427	2.00678	-0.353224	2.47739	0.117392	29.175	2.15314	-0.206857	2.33851	-0.0214948	29.1846	2.16583	-0.194165	2.34385	-0.0161462	29.4814	2.37433	0.0143255	2.39216	0.0321638	29.501	2.33942	-0.02058	2.39478	0.034777	29.39	2.40702	0.0470192	2.40424	0.0442402	29.3641	2.46343	0.103426	2.39659	0.0365862	29.4017	2.45017	0.0901665	2.40048	0.0404806	28.378	2.05924
Norbornadiene	8,9	1.99	28.1059	1.99963	0.00963111	2.60665	0.61665	28.2072	1.94231	-0.0476909	2.39781	0.407807	29.2077	2.12044	0.130443	2.30299	0.31299	29.2293	2.12113	0.131135	2.29548	0.30548	29.7059	2.14983	0.159826	2.16598	0.175977	29.7039	2.13655	0.146553	2.18711	0.19711	29.6124	2.18465	0.194653	2.18213	0.19213	29.6413	2.18619	0.196193	2.12688	0.136875	29.6776	2.17423	0.184233	2.13014	0.140143	28.3938	2.04348
	10,11	3.58	27.4122	2.69333	-0.886669	3.51093	-0.0690672	27.2036	2.94591	-0.634091	3.63677	0.0567651	28.0251	3.30304	-0.276957	3.5874	0.00739901	28.0444	3.30603	-0.273965	3.57777	-0.00222836	28.3833	3.47243	-0.107574	3.49851	-0.0814862	28.4244	3.41605	-0.163947	3.49689	-0.0831136	28.2352	3.56185	-0.0181474	3.55774	-0.0222598	28.2615	3.56599	-0.0140073	3.46924	-0.110763	28.2538	3.59803	0.0180331	3.52507	-0.0549298	27.5245	2.91278
	12-15	6.76	24.492	5.61353	-1.14647	7.3176	0.557604	24.3057	5.84381	-0.916191	7.21426	0.454262	24.7768	6.55134	-0.208657	7.11534	0.355342	24.7767	6.57373	-0.186265	7.11406	0.354058	25.0776	6.77813	0.0181255	6.82905	0.0690494	25.1428	6.69765	-0.0623466	6.85614	0.0961378	24.9142	6.88285	0.122853	6.87491	0.114906	24.8147	7.01279	0.252793	6.82252	0.0625156	24.8786	6.97323	0.213233	6.83183	0.0718259	24.3997	6.03758
Anisole	9,13	6.91	24.7306	5.37498	-1.53502	7.00664	0.0966384	24.3347	5.81481	-1.09519	7.17846	0.268461	24.7308	6.59739	-0.312607	7.16536	0.255357	24.7264	6.62403	-0.285965	7.16849	0.258492	24.7867	7.06903	0.159026	7.12213	0.212135	24.9237	6.91675	0.00675337	7.08042	0.170422	24.7054	7.0916	0.181603	7.08341	0.173415	24.6391	7.18844	0.278443	6.9934	0.0833997	24.6333	7.21853	0.308533	7.07215	0.162152	24.4776	5.95973
	10,12	7.29	24.7212	5.38433	-1.90567	7.01883	-0.271173	24.4082	5.74126	-1.54874	7.08766	-0.202337	24.7782	6.54999	-0.740007	7.11388	-0.176124	24.7747	6.57578	-0.714215	7.11628	-0.173724	24.79	7.06578	-0.224224	7.11886	-0.171139	24.9051	6.93535	-0.354647	7.09946	-0.190538	24.6751	7.1219	-0.168097	7.11368	-0.17632	24.6178	7.20969	-0.0803073	7.01407	-0.275927	24.5849	7.26688	-0.0231169	7.11952	-0.170479	24.5225	5.91478
	11	6.95	25.1403	4.96523	-1.98477	6.4725	-0.477497	24.6553	5.49421	-1.45579	6.78268	-0.167324	25.0333	6.29484	-0.655157	6.83676	-0.11324	25.0325	6.31793	-0.632065	6.83723	-0.112768	25.0021	6.85363	-0.0963745	6.90512	-0.0448833	25.1264	6.71405	-0.235947	6.87293	-0.0770741	24.921	6.87605	-0.0739474	6.86811	-0.0818863	24.9579	6.86959	-0.0804073	6.6832	-0.266799	24.9069	6.94493	-0.00506686	6.8041	-0.1459	25.0349	5.40238
	14-16	3.81	26.9719	3.1336	-0.676402	4.08485	0.274849	26.8699	3.27961	-0.530391	4.04872	0.238722	27.8516	3.47658	-0.333424	3.77587	-0.0341283	27.856	3.49447	-0.315532	3.78169	-0.0283069	28.1125	3.74326	-0.0667411	3.77138	-0.0386181	28.1433	3.69719	-0.112813	3.78467	-0.0253279	28.0301	3.76699	-0.0430141	3.76264	-0.0473633	27.9354	3.89213	0.082126	3.78652	-0.0234785	28.0335	3.81837	0.00836647	3.74094	-0.0690645	27.1174	3.31988
maleic anhydride	8,9	7.03	25.0473	5.05823	-1.97177	6.59373	-0.436266	24.7746	5.37491	-1.65509	6.6354	-0.394601	25.0686	6.25954	-0.770457	6.79842	-0.231579	25.0639	6.28653	-0.743465	6.80325	-0.226748	24.9854	6.87033	-0.159674	6.92194	-0.108058	25.0933	6.74715	-0.282847	6.90681	-0.123191	24.8149	6.98215	-0.0478474	6.97409	-0.0559088	24.5504	7.27709	0.247093	7.07964	0.0496444	24.709	7.14283	0.112833	6.99799	-0.0320133	24.9186	5.51868
2,5-dihydrofuran	6-9	4.65	26.6206	3.48498	-1.16502	4.5429	-0.1071	26.2982	3.85131	-0.798691	4.75449	0.104494	27.049	4.27914	-0.370857	4.64753	-0.00246943	27.0575	4.29293	-0.357065	4.64579	-0.00421086	27.155	4.70073	0.0507255	4.73604	0.086042	27.1921	4.64835	-0.00164663	4.75835	0.108346	27.0555	4.74155	0.0915526	4.73608	0.0860781	26.9779	4.84954	0.199543	4.71796	0.0679607	27.0758	4.77603	0.126033	4.67918	0.029182	26.7763	3.66098
	10,11	5.89	25.569	4.53653	-1.35347	5.91366	0.0236642	25.3112	4.83831	-1.05169	5.97296	0.0829588	25.8221	5.50604	-0.383957	5.98005	0.0900533	25.8179	5.53253	-0.357465	5.98728	0.0972771	26.0108	5.84493	-0.0450745	5.88884	-0.00116167	26.081	5.75945	-0.130547	5.89574	0.00573749	25.8646	5.93245	0.0424526	5.9256	0.0356031	25.6833	6.14419	0.254193	5.97748	0.0874832	25.8031	6.04873	0.158733	5.92607	0.0360735	25.4443	4.99298
[truncated: 93 more columns]

## Sheet: 13C Gauge
		Gauge:	CSGT					CSGT					CSGT					CSGT					CSGT					CSGT					CSGT					CSGT					IGAIM					IGAIM
		Geometry:	B3LYP/6-31G*					B3LYP/6-31G*					B3LYP/6-31G*					B3LYP/6-31G*					B3LYP/6-31G*					B3LYP/6-31G*					B3LYP/6-31G*					B3LYP/6-31G*					B3LYP/6-31G*					B3LYP/6-31G*
		NMR:	wB97XD/6-31G**					wB97XD/6-31+G**					wB97XD/6-311+G**					wB97XD/6-311++G(2d,p)					wB97XD/6-311++G**					wB97XD/aug-cc-pVDZ					wB97XD/def2-SVP					wB97XD/jul-cc-pVDZ					wB97XD/6-31G**					wB97XD/6-31+G**
		Solvent:	PCM - NMR only					PCM - NMR only					PCM - NMR only					PCM - NMR only					PCM - NMR only					PCM - NMR only					PCM - NMR only					PCM - NMR only					PCM - NMR only					PCM - NMR only
				unscaled	scaled	linear regression			unscaled	scaled	linear regression			unscaled	scaled	linear regression			unscaled	scaled	linear regression			unscaled	scaled	linear regression			unscaled	scaled	linear regression			unscaled	scaled	linear regression			unscaled	scaled	linear regression			unscaled	scaled	linear regression			unscaled
			Ave Deviation:	1.38052	-9.10538e-14	R2:	0.998547	Ave Deviation:	1.388	-8.9911e-14	R2:	0.999183	Ave Deviation:	3.14934	-2.66578e-14	R2:	0.998672	Ave Deviation:	4.31733	-7.76877e-14	R2:	0.999117	Ave Deviation:	3.14805	-5.92409e-14	R2:	0.998661	Ave Deviation:	-0.443687	1.04842e-14	R2:	0.998816	Ave Deviation:	4.74924	-5.37379e-14	R2:	0.997524	Ave Deviation:	-0.239018	-8.12901e-14	R2:	0.998793	Ave Deviation:	1.3818	-6.38495e-14	R2:	0.998552	Ave Deviation:	1.3896
			Max Deviation:	7.97843	7.90262	slope:	-1.01595	Max Deviation:	6.13193	5.7892	slope:	-1.01604	Max Deviation:	12.1565	6.72762	slope:	-1.03639	Max Deviation:	12.8021	5.03124	slope:	-1.04989	Max Deviation:	12.3306	6.89769	slope:	-1.03638	Max Deviation:	8.87838	8.50237	slope:	-0.994873	Max Deviation:	19.769	10.2048	slope:	-1.05488	Max Deviation:	8.41856	8.21521	slope:	-0.997238	Max Deviation:	7.97547	7.89963	slope:	-1.01597	Max Deviation:	6.13901
			RMSD:	2.84452	2.26373	intercept:	197.555	RMSD:	2.40955	1.69715	intercept:	197.205	RMSD:	4.42873	2.16432	intercept:	186.124	RMSD:	5.55287	1.76408	intercept:	186.92	RMSD:	4.43178	2.17272	intercept:	186.082	RMSD:	2.10295	2.04345	intercept:	191.32	RMSD:	6.5488	2.9563	intercept:	194.646	RMSD:	2.07775	2.06313	intercept:	191.864	RMSD:	2.84248	2.2601	intercept:	197.562	RMSD:	2.40882
			Isotropic	unscaled d	unscaled d	scaled d	scaled d	Isotropic	unscaled d	unscaled d	scaled d	scaled d	Isotropic	unscaled d	unscaled d	scaled d	scaled d	Isotropic	unscaled d	unscaled d	scaled d	scaled d	Isotropic	unscaled d	unscaled d	scaled d	scaled d	Isotropic	unscaled d	unscaled d	scaled d	scaled d	Isotropic	unscaled d	unscaled d	scaled d	scaled d	Isotropic	unscaled d	unscaled d	scaled d	scaled d	Isotropic	unscaled d	unscaled d	scaled d	scaled d	Isotropic	unscaled d
Compound	C-#	Expt d (ppm)	Shielding	ppm	deviation	ppm	deviation	Shielding	ppm	deviation	ppm	deviation	Shielding	ppm	deviation	ppm	deviation	Shielding	ppm	deviation	ppm	deviation	Shielding	ppm	deviation	ppm	deviation	Shielding	ppm	deviation	ppm	deviation	Shielding	ppm	deviation	ppm	deviation	Shielding	ppm	deviation	ppm	deviation	Shielding	ppm	deviation	ppm	deviation	Shielding	ppm
Nitromethane	1	62.49	132.957	64.598	2.108	63.5837	1.09367	132.048	65.157	2.66703	64.1285	1.63847	122.874	63.2496	0.759649	61.0287	-1.46133	121.827	65.0938	2.60376	62.0006	-0.4894	122.847	63.2347	0.744683	61.0151	-1.47489	127.573	63.7466	1.25662	64.0751	1.58514	125.912	68.7335	6.24348	65.1576	2.66762	127.508	64.3561	1.86614	64.5344	2.04438	132.959	64.6025	2.11253	63.5872	1.09721	132.052	65.1601
Nitroethane	1	12.31	185.975	11.5798	-0.730199	11.398	-0.912027	185.251	11.9536	-0.356368	11.7649	-0.545068	174.894	11.2294	-1.08055	10.8351	-1.47487	175.221	11.699	-0.611038	11.143	-1.16696	174.952	11.1294	-1.18062	10.7387	-1.57126	179.983	11.3368	-0.973175	11.3952	-0.914751	181.391	13.2545	0.944485	12.5649	0.254919	180.604	11.2603	-1.04966	11.2915	-1.01847	185.981	11.5806	-0.729366	11.3986	-0.911374	185.258	11.9539
	2	70.47	126.693	70.8622	0.392201	69.7495	-0.720488	124.906	72.2981	1.82813	71.1568	0.686837	114.169	71.9548	1.48485	69.4282	-1.04181	113.667	73.2535	2.78346	69.7726	-0.697437	114.223	71.8588	1.38878	69.3365	-1.1335	120.2	71.1204	0.650425	71.4869	1.01694	120.033	74.6126	4.14258	70.7309	0.260861	120.309	71.555	1.08504	71.7532	1.28322	126.691	70.8711	0.401134	69.7573	-0.712714	124.907	72.3057
Acetaldehyde	1	199.97	-1.9003	199.455	-0.514699	196.323	-3.64658	-4.1057	201.31	1.34023	198.132	-1.83764	-22.712	208.836	8.86575	201.503	1.53259	-24.5987	211.519	11.5492	201.468	1.49808	-22.802	208.884	8.91368	201.552	1.58174	-10.3731	201.693	1.72302	202.732	2.76244	-15.0567	209.702	9.73238	198.793	-1.17739	-10.2902	202.154	2.18444	202.714	2.74434	-1.903	199.465	-0.505366	196.33	-3.64026	-4.1062	201.319
	2	30.99	167.097	30.4576	-0.532399	29.9794	-1.01065	164.873	32.3316	1.34163	31.8212	0.831246	153.283	32.841	1.85105	31.6879	0.697853	153.882	33.0386	2.04856	31.4686	0.478617	153.234	32.848	1.85798	31.695	0.704999	158.9	32.4199	1.42992	32.587	1.597	161.685	32.9611	1.97108	31.2463	0.256282	159.607	32.2574	1.26744	32.3468	1.35678	167.101	30.4602	-0.529766	29.9815	-1.0085	164.879	32.3337
Oxirane	2,3	40.94	153.287	44.2678	3.3278	43.5727	2.6327	156.147	41.0579	0.117932	40.4098	-0.530207	143.706	42.4175	1.4775	40.928	-0.0119694	144.488	42.4322	1.49221	40.4159	-0.524105	143.741	42.3408	1.40083	40.8546	-0.0853553	151.552	39.7684	-1.17158	39.9734	-0.96663	146.618	48.0272	7.08723	45.5286	4.58862	152.26	39.6043	-1.33571	39.714	-1.22602	153.293	44.2688	3.32883	43.5731	2.63308	156.153	41.0592
Acetonitrile	1	116.33	74.2779	123.277	6.9471	121.341	5.01139	74.7426	122.462	6.13193	120.529	4.19875	61.0064	125.117	8.78735	120.724	4.39392	60.1876	126.733	10.4029	120.711	4.3807	60.7955	125.286	8.95618	120.889	4.55856	77.9821	113.338	-2.99218	113.922	-2.40809	65.7881	128.858	12.5276	122.154	5.82376	77.8611	114.003	-2.32686	114.319	-2.01111	74.2784	123.283	6.95323	121.346	5.01565	74.7434	122.469
	2	1.89	192.729	4.8263	2.9363	4.75052	2.86052	194.061	3.14343	1.25343	3.09381	1.20381	184.493	1.63085	-0.259151	1.57358	-0.316418	185.558	1.36206	-0.527938	1.29734	-0.592661	184.425	1.65668	-0.233317	1.59853	-0.291467	189.897	1.42252	-0.467475	1.42986	-0.460144	188.755	5.89088	4.00088	5.58441	3.69441	189.776	2.08844	0.198441	2.09423	0.204225	192.73	4.83203	2.94203	4.75609	2.86609	194.063	3.14911
Cyclopropane	1-3	-3.15	192.727	4.82843	7.97843	4.75262	7.90262	198.305	-1.10037	2.04963	-1.083	2.067	187.396	-1.27208	1.87792	-1.22742	1.92258	188.267	-1.34694	1.80306	-1.28293	1.86707	187.456	-1.37428	1.77572	-1.32605	1.82395	193.516	-2.19638	0.953625	-2.20769	0.942306	190.369	4.27688	7.42688	4.05438	7.20438	193.795	-1.93053	1.21947	-1.93587	1.21413	192.736	4.82547	7.97547	4.74963	7.89963	198.316	-1.10326
Acetone	2	206.93	-7.8455	205.401	-1.5295	202.175	-4.75473	-9.9998	207.204	0.274332	203.933	-2.99659	-29.4882	215.612	8.68195	208.041	1.11085	-30.7288	217.649	10.7193	207.307	0.376882	-29.621	215.703	8.77268	208.131	1.20139	-16.1777	207.498	0.567625	208.567	1.63696	-20.9189	215.565	8.63458	204.35	-2.58017	-16.6175	208.482	1.55174	209.059	2.12916	-7.8604	205.422	-1.50797	202.194	-4.73648	-10.0119	207.224
	1,4	30.94	167.37	30.1852	-0.754849	29.7112	-1.22882	166.403	30.8012	-0.138768	30.315	-0.624995	155.524	30.5993	-0.340651	29.5249	-1.41513	155.423	31.4976	0.557612	30.0009	-0.939109	155.44	30.6419	-0.298067	29.5664	-1.37362	160.886	30.4338	-0.506175	30.5907	-0.349335	162.41	32.2359	1.29588	30.5588	-0.381189	161.398	30.4665	-0.473459	30.5509	-0.389078	167.377	30.1848	-0.755166	29.7104	-1.22957	166.412	30.8006
Oxetane	3	22.35	175.621	21.9341	-0.415899	21.5897	-0.760312	175.085	22.1197	-0.230268	21.7706	-0.579449	163.676	22.4475	0.0975489	21.6593	-0.690685	163.935	22.9852	0.635162	21.8929	-0.457059	163.576	22.5058	0.155783	21.7158	-0.634183	168.66	22.6597	0.309725	22.7765	0.426501	172.843	21.8032	-0.546815	20.6689	-1.68113	168.567	23.2969	0.946941	23.3615	1.01146	175.626	21.9353	-0.414666	21.5906	-0.759413	175.091	22.1211
	2,4	72.55	126.451	71.104	-1.446	69.9875	-2.56248	125.779	71.4252	-1.12477	70.2977	-2.25228	113.746	72.3779	-0.172051	69.8364	-2.71356	113.151	73.7698	1.21976	70.2643	-2.28567	113.672	72.41	-0.140017	69.8683	-2.68165	120.042	71.2776	-1.27238	71.645	-0.905048	119.864	74.7816	2.23158	70.8911	-1.65893	120.646	71.2183	-1.33166	71.4156	-1.13441	126.457	71.1048	-1.44517	69.9873	-2.56269	125.786	71.4264
Methyl acetate	2	171.55	23.1202	174.435	2.8848	171.696	0.145799	23.8956	173.309	1.75893	170.573	-0.976915	8.1438	177.98	6.42995	171.73	0.180276	6.5185	180.402	8.85196	171.83	0.27952	8.1694	177.912	6.36228	171.667	0.117456	19.4355	171.884	0.334425	172.77	1.22023	7.0712	187.574	16.0245	177.816	6.26591	19.2259	172.638	1.08834	173.116	1.56649	23.1093	174.452	2.90233	171.711	0.160551	23.8876	173.325
	3	20.71	176.033	21.5217	0.811701	21.1838	0.473764	174.806	22.398	1.68803	22.0445	1.33446	165.6	20.5239	-0.186051	19.8033	-0.906739	165.478	21.4421	0.732062	20.4232	-0.286834	165.559	20.5223	-0.187717	19.8019	-0.908061	170.349	20.9707	0.260725	21.0788	0.368797	171.553	23.0928	2.38278	21.8914	1.18138	170.568	21.2962	0.586241	21.3552	0.645224	176.042	21.5197	0.809734	21.1815	0.471518	174.816	22.396
	5	51.62	144.053	53.5019	1.8819	52.6618	1.04181	144.378	52.8264	1.20643	51.9925	0.372516	134.024	52.0995	0.479549	50.2701	-1.3499	133.854	53.0661	1.44606	50.5444	-1.07556	134.083	51.9983	0.378283	50.1731	-1.44689	140.114	51.2059	-0.414075	51.4698	-0.150187	136.43	58.2156	6.59558	55.1869	3.56692	140.909	50.9553	-0.664659	51.0965	-0.523531	144.059	53.5026	1.88263	52.6618	1.04176	144.386	52.8262
DMF	1	162.52	33.6527	163.902	1.3823	161.329	-1.19132	34.1919	163.013	0.492632	160.439	-2.08068	21.3121	164.812	2.29165	159.024	-3.49563	19.2064	167.714	5.19406	159.745	-2.77547	21.2031	164.879	2.35858	159.091	-3.42875	31.739	159.581	-2.93908	160.403	-2.11668	20.8197	173.826	11.306	164.783	2.26268	32.4383	159.426	-3.09406	159.867	-2.65251	33.6553	163.906	1.38633	161.33	-1.1897	34.1962	163.016
	5	36.48	161.487	36.0677	-0.412299	35.5014	-0.978639	161.386	35.8182	-0.661768	35.2528	-1.22719	151.19	34.9342	-1.54575	33.7076	-2.77245	150.9	36.0206	-0.459438	34.3089	-2.17108	151.092	34.9898	-1.49022	33.7616	-2.71838	156.268	35.0521	-1.42788	35.2328	-1.24724	154.823	39.8224	3.34238	37.7506	1.27062	156.633	35.2313	-1.24866	35.3289	-1.15108	161.493	36.069	-0.410966	35.5022	-0.977846	161.394	35.8188
	4	31.44	166.621	30.9339	-0.506099	30.4482	-0.991828	166.776	30.4288	-1.01117	29.9485	-1.49152	156.985	29.1387	-2.30125	28.1156	-3.32444	157.273	29.648	-1.79204	28.2391	-3.20087	156.903	29.1791	-2.26092	28.1549	-3.28512	162.173	29.1471	-2.29288	29.2973	-2.14267	159.877	34.7687	3.32868	32.9598	1.51984	162.591	29.2733	-2.16666	29.3544	-2.08558	166.627	30.9346	-0.505366	30.4484	-0.991551	166.784	30.4288
Propionitrile	2	120.68	70.8249	126.73	6.0501	124.74	4.06017	71.2161	125.988	5.30843	124	3.31958	57.3442	128.78	8.09955	124.258	3.57752	56.3423	130.578	9.89816	124.373	3.69328	57.1854	128.896	8.21628	124.372	3.69195	74.2772	117.043	-3.63728	117.646	-3.0341	62.1254	132.52	11.8403	125.626	4.94591	74.2847	117.58	-3.10046	117.905	-2.77481	70.8258	126.736	6.05583	124.744	4.06399	71.2174	125.995
	3	10.92	184.122	13.4334	2.5134	13.2225	2.30247	184.426	12.7781	1.85813	12.5764	1.65642	172.392	13.7314	2.81145	13.2493	2.32928	173.831	13.0894	2.16936	12.4674	1.54737	172.337	13.7446	2.82458	13.2621	2.34214	178.638	12.6823	1.76232	12.7477	1.82768	180.899	13.7472	2.82718	13.032	2.11199	178.766	13.0978	2.17784	13.1341	2.21412	184.119	13.4427	2.52273	13.2315	2.31146	184.425	12.787
	4	10.48	185.652	11.9031	1.4231	11.7162	1.2362	185.515	11.6892	1.20923	11.5047	1.02471	174.1	12.0238	1.54385	11.6016	1.12164	174.672	12.2485	1.76846	11.6664	1.18643	174.145	11.9368	1.45678	11.5178	1.03779	179.442	11.8774	1.39742	11.9386	1.45863	180.405	14.2406	3.76058	13.4997	3.01972	180.323	11.5409	1.06094	11.5729	1.09291	185.656	11.9056	1.42563	11.7185	1.23852	185.521	11.6917
Isoxazole	1	157.64	33.5388	164.016	6.3762	161.441	3.80079	34.4074	162.797	5.15713	160.227	2.58722	21.9091	164.215	6.57465	158.448	0.808338	20.6472	166.273	8.63326	158.372	0.732196	21.9399	164.142	6.50178	158.38	0.740309	33.2878	158.032	0.392125	158.847	1.20654	22.5583	172.087	14.4474	163.135	5.49453	33.6221	158.242	0.602141	158.68	1.04041	33.5516	164.01	6.37003	161.432	3.79237	34.4205	162.792
	2	103.47	88.794	108.761	5.291	107.053	3.58322	89.5594	107.645	4.17513	105.946	2.47585	80.4452	105.679	2.20855	101.968	-1.5023	79.9672	106.953	3.48326	101.871	-1.599	80.5159	105.566	2.09578	101.86	-1.60964	90.3845	100.935	-2.53458	101.456	-2.01441	85.0071	109.639	6.16858	103.935	0.464632	90.1736	101.691	-1.77936	101.972	-1.49771	88.8076	108.754	5.28403	107.045	3.5748	89.5729	107.64
	3	149.02	42.5737	154.981	5.9613	152.548	3.52776	42.7369	154.468	5.44763	152.029	3.00921	31.4187	154.705	5.68505	149.273	0.252662	29.9727	156.948	7.92776	149.49	0.46983	31.4146	154.667	5.64708	149.238	0.218176	41.7433	149.577	0.556625	150.347	1.32746	33.1723	161.473	12.4534	153.073	4.05272	41.9548	149.909	0.889441	150.325	1.30464	42.5861	154.976	5.95553	152.54	3.51986	42.7496	154.463
Isobutylene	1	142.45	57.2768	140.278	-2.1718	138.076	-4.37447	52.7755	144.429	1.97903	142.149	-0.300918	31.5172	154.607	12.1565	149.178	6.72762	32.0815	154.839	12.389	147.481	5.03124	31.3011	154.781	12.3306	149.348	6.89769	46.3192	145.001	2.55072	145.748	3.29798	52.1334	142.512	0.0622845	135.098	-7.35192	46.3145	145.55	3.09974	145.953	3.50286	57.2634	140.298	-2.15177	138.093	-4.35677	52.7639	144.449
	2	110.47	79.9638	117.591	7.1212	115.745	5.27477	83.6355	113.569	3.09903	111.776	1.30624	72.614	113.51	3.03975	109.524	-0.946086	71.951	114.969	4.49946	109.506	-0.963721	72.4585	113.623	3.15318	109.635	-0.835058	84.6686	106.651	-3.81868	107.201	-3.26905	76.1977	118.448	7.97798	112.286	1.81572	85.8556	106.009	-4.46136	106.302	-4.16775	79.9833	117.578	7.10833	115.73	5.26041	83.6537	113.559
	3,4	24.13	173.336	24.219	0.0890011	23.8387	-0.291289	173.2	24.005	-0.124968	23.6261	-0.503911	161.625	24.4986	0.368649	23.6384	-0.491608	161.968	24.9524	0.822362	23.7667	-0.363338	161.517	24.5651	0.435083	23.7028	-0.427166	167.706	23.6138	-0.516175	23.7355	-0.394482	168.731	25.9152	1.78518	24.5669	0.436946	168.05	23.8137	-0.316259	23.8797	-0.250304	173.345	24.2169	0.0869337	23.8363	-0.293672	173.209	24.003
2-Butyne	1,2	74.54	119.345	78.2102	3.6702	76.9821	2.44213	118.906	78.299	3.75903	77.063	2.52301	106.525	79.5991	5.05915	76.8041	2.26407	106.405	80.5155	5.97546	76.6895	2.14948	106.222	79.8598	5.31978	77.0567	2.51666	122.924	68.3959	-6.14408	68.7484	-5.7916	116.624	78.0214	3.48138	73.9623	-0.577682	122.497	69.3671	-5.17286	69.5593	-4.98074	119.356	78.2054	3.66543	76.9763	2.43632	118.915	78.2979
	3,4	3.37	191.81	5.7448	2.3748	5.6546	2.2846	193.217	3.98733	0.617332	3.92439	0.554388	183.679	2.44425	-0.925751	2.35842	-1.01158	184.105	2.81586	-0.554138	2.68206	-0.687943	183.647	2.43468	-0.935317	2.34922	-1.02078	189.153	2.16652	-1.20348	2.17769	-1.19231	188.285	6.36048	2.99048	6.02958	2.65958	189.494	2.36994	-1.00006	2.3765	-0.993495	191.819	5.74303	2.37303	5.65277	2.28277	193.226	3.98611
t-Butyl nitrate	2	85.06	112.995	84.5604	-0.499599	83.2326	-1.82738	111.309	85.8951	0.835132	84.5392	-0.520805	94.2711	91.8526	6.79265	88.6273	3.56729	95.9501	90.9704	5.91036	86.6476	1.58758	94.312	91.7697	6.70968	88.5485	3.48851	102.768	88.5515	3.49152	89.0079	3.94787	108.583	86.0625	1.00248	81.5851	-3.47492	103.869	87.9953	2.93534	88.2391	3.17906	112.965	84.5969	-0.463066	83.2674	-1.79264	111.284	85.9287
	3-5	27.87	170.283	27.2724	-0.597632	26.8441	-1.02587	169.692	27.5125	-0.357468	27.0782	-0.79178	158.822	27.3017	-0.568318	26.343	-1.527	158.553	28.3679	0.497896	27.0199	-0.850106	158.716	27.3654	-0.50455	26.4049	-1.46509	164.319	27.0006	-0.869375	27.1398	-0.730228	164.756	29.8901	2.02008	28.3351	0.465051	164.963	26.9011	-0.968859	26.9756	-0.894353	170.291	27.271	-0.599	26.8424	-1.0276	169.702	27.5102
THF	2,3	67.99	128.907	68.6483	0.658301	67.5704	-0.419625	129.114	68.0906	0.100632	67.0158	-0.974244	116.608	69.5155	1.52555	67.0745	-0.915453	116.352	70.5689	2.57886	67.2155	-0.774469	116.59	69.4922	1.50218	67.053	-0.937034	123.676	67.6442	-0.345775	67.9928	0.00282731	121.683	72.9624	4.97238	69.1665	1.17651	124.338	67.5258	-0.464159	67.7129	-0.277137	128.914	68.648	0.658034	67.5691	-0.420874	129.122	68.0905
	4,5	25.62	169.757	27.7975	2.1775	27.361	1.74102	169.741	27.4633	1.84333	27.0298	1.4098	157.035	29.0883	3.46835	28.0669	2.44693	157.683	29.238	3.61796	27.8486	2.22862	156.96	29.1221	3.50208	28.0999	2.47988	163.275	28.045	2.42502	28.1896	2.56955	165.56	29.0857	3.46568	27.5725	1.9525	163.815	28.0489	2.42894	28.1266	2.50663	169.763	27.7987	2.17873	27.3618	1.74183	169.748	27.4647
DMAc	2	170.66	25.8348	171.72	1.0602	169.024	-1.63618	26.1259	171.079	0.418632	168.378	-2.28201	13.4603	172.663	2.00345	166.6	-4.05954	11.8707	175.05	4.38976	166.732	-3.92835	13.4136	172.668	2.00808	166.607	-4.05267	24.413	166.907	-3.75308	167.767	-2.89293	12.5021	182.144	11.4836	172.668	2.00756	24.5353	167.329	-3.33106	167.792	-2.86762	25.824	171.738	1.07763	169.039	-1.62148	26.1174	171.095
	4	35.2	164.411	33.1445	-2.0555	32.6241	-2.57594	164.202	33.0026	-2.19737	32.4817	-2.71835	154.491	31.6324	-3.56755	30.5217	-4.67831	154.82	32.1007	-3.09934	30.5753	-4.62471	154.385	31.6966	-3.50342	30.584	-4.61599	159.819	31.501	-3.69898	31.6634	-3.53664	157.825	36.8208	1.62078	34.9052	-0.294819	160.211	31.6534	-3.54656	31.7411	-3.45889	164.418	33.1431	-2.05687	32.6222	-2.57776	164.211	33.001
	5	38.05	160.901	36.6544	-1.3956	36.0788	-1.97115	160.673	36.5318	-1.51817	35.9551	-2.09486	150.714	35.4095	-2.64045	34.1662	-3.88384	150.274	36.6462	-1.40384	34.9048	-3.14521	150.588	35.4937	-2.55632	34.2478	-3.80217	155.544	35.7755	-2.27448	35.9599	-2.09011	154.505	40.1408	2.09078	38.0525	0.00245822	156.087	35.777	-2.27296	35.8761	-2.17387	160.907	36.6545	-1.39547	36.0785	-1.97155	160.681	36.5314
	6	21.58	174.827	22.7284	1.1484	22.3715	0.791516	173.758	23.4469	1.86693	23.0768	1.4968	164.495	21.6283	0.0483489	20.8689	-0.711119	164.133	22.7875	1.20746	21.7046	0.124635	164.424	21.658	0.0779832	20.8978	-0.682225	168.901	22.4193	0.839325	22.5349	0.954862	170.117	24.5283	2.94828	23.2522	1.6722	169.084	22.7805	1.20054	22.8436	1.26363	174.836	22.7255	1.14553	22.3684	0.788367	173.768	23.4441
Cyclobutanone	2	209.4	-17.2185	214.774	5.3735	211.401	2.00109	-18.1939	215.398	5.99843	211.998	2.59816	-34.0904	220.214	10.8141	212.481	3.08144	-35.2816	222.202	12.8021	211.643	2.24334	-34.1508	220.232	10.8325	212.502	3.10219	-21.9252	213.245	3.84512	214.344	4.94408	-30.9638	225.609	16.2095	213.872	4.47214	-21.7094	213.574	4.17364	214.165	4.76516	-17.2285	214.79	5.39013	211.414	2.01438	-18.2016	215.414
	3,4	47.74	148.212	49.343	1.603	48.5682	0.82821	147.609	49.5954	1.85543	48.8125	1.07252	136.677	49.4465	1.70655	47.7103	-0.0297408	137.042	49.8785	2.13846	47.5083	-0.23169	136.713	49.369	1.62898	47.6361	-0.103898	142.646	48.6739	0.933925	48.9248	1.18476	144.85	49.7958	2.05578	47.2052	-0.534844	142.811	49.0529	1.31294	49.1888	1.4488	148.218	49.3439	1.60393	48.5684	0.828419	147.616	49.5965
	5	9.71	184.452	13.1031	3.3931	12.8974	3.18735	185.382	11.8226	2.11263	11.636	1.926	174.63	11.4941	1.78415	11.0905	1.38054	175.059	11.8612	2.15116	11.2975	1.58754	174.582	11.5001	1.79008	11.0964	1.38642	178.982	12.3375	2.62752	12.4011	2.69111	182.225	12.4207	2.71068	11.7745	2.0645	179.234	12.6299	2.91994	12.6649	2.95492	184.457	13.105	3.39503	12.8991	3.18907	185.388	11.8247
Butyrolactone	1	177.65	16.5448	181.01	3.3602	178.168	0.517951	17.8175	179.387	1.73703	176.555	-1.09476	3.6524	182.471	4.82135	176.064	-1.58604	1.5987	185.322	7.67176	176.516	-1.13446	3.5805	182.501	4.85118	176.095	-1.55472	14.8335	176.486	-1.16358	177.396	-0.254057	0.1146	194.531	16.8811	184.411	6.7606	14.854	177.01	-0.639759	177.5	-0.149504	16.5376	181.024	3.37403	178.179	0.528967	17.8124	179.4
	2	27.8	168.308	29.2466	1.4466	28.7874	0.987366	167.311	29.8937	2.09373	29.4218	1.62183	157.26	28.8637	1.06375	27.8502	0.0502135	156.955	29.9656	2.16556	28.5416	0.741642	157.223	28.8588	1.05878	27.8458	0.0458227	162.131	29.1885	1.38852	29.3389	1.53895	164.093	30.5524	2.75238	28.9629	1.1629	162.008	29.8565	2.05654	29.9392	2.13923	168.312	29.2496	1.44963	28.7899	0.989931	167.316	29.8961
	3	22.2	173.862	23.6926	1.4926	23.3206	1.12058	172.85	24.3545	2.15453	23.9701	1.77007	161.099	25.0248	2.82485	24.1461	1.94611	161.41	25.5105	3.31046	24.2982	2.09824	161.055	25.0268	2.82678	24.1483	1.94833	166.39	24.9303	2.73032	25.0588	2.8588	170.039	24.607	2.40698	23.3268	1.1268	166.737	25.1276	2.92764	25.1972	2.99724	173.866	23.6959	1.49593	23.3235	1.12352	172.855	24.3572
	4	68.48	130.834	66.7207	-1.7593	65.673	-2.80696	130.159	67.0458	-1.43417	65.9874	-2.49255	117.923	68.2008	-0.279151	65.806	-2.67399	117.405	69.5153	1.03526	66.212	-2.268	117.889	68.1926	-0.287417	65.799	-2.68102	124.39	66.9295	-1.55048	67.2744	-1.20556	123.504	71.1416	2.66158	67.4404	-1.03956	124.933	66.9309	-1.54906	67.1163	-1.36368	130.839	66.7226	-1.75737	65.674	-2.80601	130.165	67.0471
2-Cyanopropane	2	123.76	68.2814	129.274	5.5136	127.244	3.48373	68.8836	128.321	4.56093	126.295	2.53526	54.773	131.351	7.59075	126.738	2.97844	53.688	133.232	9.47246	126.901	3.14145	54.6653	131.416	7.65638	126.804	3.04359	71.7696	119.55	-4.20968	120.166	-3.59358	59.2589	135.387	11.6268	128.343	4.58328	71.7883	120.076	-3.68406	120.409	-3.35149	68.2803	129.281	5.52133	127.249	3.48948	68.8835	128.329
	3	19.84	176.776	20.779	0.939001	20.4527	0.612726	176.467	20.7372	0.897232	20.4099	0.569875	161.366	24.7577	4.91775	23.8884	4.04839	163.605	23.3157	3.47566	22.2077	2.36774	161.307	24.7744	4.93438	23.9048	4.06479	168.884	22.4359	2.59592	22.5515	2.71155	174.756	19.89	0.0499845	18.8552	-0.984793	169.022	22.8425	3.00254	22.9058	3.06581	176.763	20.7989	0.958934	20.472	0.632047	176.457	20.7557
	4,5	19.95	177.785	19.7704	-0.179599	19.46	-0.490037	177.391	19.8138	-0.136168	19.5011	-0.448949	165.921	20.2025	0.252549	19.4931	-0.456853	166.03	20.8903	0.940262	19.8976	-0.0524128	165.908	20.1736	0.223583	19.4655	-0.484522	171.322	19.9974	0.0474247	20.1005	0.150481	172.018	22.6278	2.67778	21.4506	1.50057	172.038	19.8265	-0.123459	19.8815	-0.0685468	177.791	19.7711	-0.178866	19.4604	-0.4896	177.398	19.8142
Furan	2,3	142.54	52.5545	145.001	2.4605	142.724	0.183681	52.2596	144.945	2.40493	142.657	0.116838	38.9629	147.161	4.62085	141.993	-0.546627	38.1546	148.766	6.22586	141.697	-0.843278	39.0316	147.05	4.51008	141.889	-0.651462	50.9935	140.326	-2.21358	141.05	-1.49041	42.343	152.303	9.76268	144.379	1.83913	51.4559	140.408	-2.13166	140.797	-1.74278	52.5699	144.992	2.45173	142.713	0.172969	52.2747	144.938
	4,5	109.45	84.6001	112.955	3.5049	111.181	1.73127	84.2842	112.92	3.47033	111.138	1.68778	72.8533	113.27	3.82045	109.293	-0.156983	72.3472	114.573	5.12326	109.129	-0.321094	72.8888	113.193	3.74288	109.22	-0.230255	83.4272	107.893	-1.55728	108.449	-1.00125	79.8505	114.795	5.34518	108.823	-0.627041	83.5004	108.364	-1.08616	108.664	-0.78603	84.6154	112.946	3.49623	111.171	1.72111	84.299	112.913
3-Butyn-2-one	1	32.63	163.941	33.6142	0.984201	33.0864	0.456386	162.131	35.0733	2.44333	34.5197	1.88967	152.271	33.8526	1.22265	32.6639	0.0339309	152.137	34.7832	2.15316	33.1303	0.500317	152.262	33.8198	1.18978	32.6327	0.00268862	157.365	33.9549	1.32492	34.1299	1.49991	158.569	36.077	3.44698	34.2001	1.57008	157.788	34.0764	1.44644	34.1708	1.54082	163.946	33.6153	0.985334	33.087	0.457018	162.139	35.0738
	2	183.94	9.8742	187.681	3.7408	184.734	0.793809	10.1696	187.035	3.09493	184.082	0.142407	-6.3413	192.465	8.52505	185.707	1.76674	-7.7604	194.681	10.7409	185.43	1.48991	-6.3691	192.451	8.51078	185.696	1.75565	5.7006	185.619	1.67932	186.576	2.63591	-3.1392	197.785	13.8449	187.495	3.55512	5.2707	186.594	2.65354	187.11	3.17034	9.8642	187.697	3.75743	184.747	0.807484	10.1621	187.05
	4	81.84	117.599	79.9558	-1.8842	78.7003	-3.13968	115.753	81.4511	-0.388868	80.1653	-1.67465	104.548	81.5758	-0.264151	78.7114	-3.12864	104.032	82.8883	1.04826	78.9495	-2.89047	104.639	81.4428	-0.397217	78.5841	-3.25591	118.358	72.9616	-8.87838	73.3376	-8.50237	113.677	80.9683	-0.871715	76.7559	-5.08409	118.443	73.4214	-8.41856	73.6248	-8.21521	117.609	79.9524	-1.88757	78.6959	-3.14414	115.761	81.451
	5	78.1	113.417	84.1379	6.0379	82.8168	4.71675	114.406	82.7986	4.69863	81.4916	3.39158	101.034	85.0894	6.98945	82.1016	4.00158	100.338	86.5829	8.48286	82.4686	4.36857	100.973	85.1087	7.00868	82.1213	4.02132	115.73	75.5897	-2.51028	75.9793	-2.12073	112.472	82.1732	4.07318	77.8981	-0.201879	116.235	75.6294	-2.47056	75.8389	-2.26109	113.446	84.1153	6.01533	82.7933	4.69333	114.432	82.7808
Pyrimidine	2	159.1	33.5243	164.031	4.9307	161.455	2.35507	34.6941	162.51	3.41043	159.945	0.845049	22.5941	163.53	4.42965	157.787	-1.31261	20.2054	166.715	7.61506	158.793	-0.306998	22.5941	163.488	4.38758	157.749	-1.35093	31.8973	159.423	0.322625	160.244	1.1442	22.2831	172.363	13.2626	163.395	4.29541	33.2203	158.644	-0.456059	159.083	-0.0166722	33.5388	164.023	4.92283	161.445	2.34497	34.709	162.503
	5,6	156.94	37.4174	160.138	3.1976	157.623	0.683096	37.5175	159.687	2.74703	157.166	0.226219	24.4027	161.721	4.78105	156.042	-0.897701	22.2748	164.646	7.70566	156.822	-0.118063	24.3637	161.718	4.77798	156.042	-0.898414	35.2819	156.038	-0.901975	156.842	-0.0978377	28.7972	165.848	8.90848	157.22	0.280209	35.8711	155.993	-0.946859	156.425	-0.514814	37.4311	160.131	3.19053	157.614	0.67384	37.5312	159.681
	7	121.58	73.0832	124.472	2.8918	122.517	0.937326	73.2523	123.952	2.37223	121.996	0.415527	62.7934	123.33	1.75035	119	-2.58033	61.335	125.585	4.00546	119.618	-1.96218	62.8551	123.227	1.64658	118.901	-2.67874	71.7166	119.603	-1.97668	120.22	-1.3603	68.0607	126.585	5.00498	119.999	-1.58061	71.5363	120.328	-1.25206	120.661	-0.918794	73.0963	124.465	2.88533	122.509	0.929172	73.2653	123.947
1,4-Pyrazine	3-6	145.18	49.3107	148.244	3.0643	145.917	0.736547	49.2136	147.991	2.81093	145.655	0.474754	37.4799	148.644	3.46385	143.424	-1.7557	35.3944	151.526	6.34606	144.326	-0.854238	37.4872	148.594	3.41448	143.379	-1.80127	46.7978	144.522	-0.657875	145.267	0.0869155	40.4318	154.214	9.03388	146.191	1.0109	47.3052	144.559	-0.620959	144.959	-0.220582	49.3249	148.237	3.05673	145.907	0.726969	49.2278	147.985
1,2-Pyrazine	1,2	126.36	69.9287	127.626	1.2663	125.622	-0.737707	68.6946	128.51	2.14993	126.481	0.12128	57.1887	128.935	2.57505	124.408	-1.95244	55.5477	131.373	5.01276	125.13	-1.22988	57.1995	128.882	2.52218	124.358	-2.00166	66.1621	125.158	-1.20218	125.803	-0.557178	65.127	129.519	3.15868	122.78	-3.57953	66.3383	125.526	-0.834059	125.874	-0.486397	69.9408	127.621	1.26083	125.615	-0.744921	68.7069	128.506
	3,4	151.72	40.8699	156.685	4.9651	154.225	2.50481	41.58	155.625	3.90453	153.168	1.44785	30.2041	155.92	4.19965	150.445	-1.27539	28.0435	158.877	7.15696	151.327	-0.392643	30.1489	155.933	4.21278	150.459	-1.26055	39.3422	151.978	0.257725	152.761	1.04094	31.9039	162.742	11.0218	154.275	2.55514	39.694	152.17	0.450241	152.592	0.871698	40.8834	156.678	4.95823	154.216	2.4958	41.5934	155.619
Cyclopentane	1-5	25.84	170.804	26.7506	0.910561	26.3305	0.49052	170.818	26.3869	0.546912	25.9704	0.130369	157.717	28.4063	2.56633	27.4089	1.56886	158.436	28.4846	2.64464	27.1311	1.29109	157.697	28.3848	2.54476	27.3884	1.54844	164.013	27.3068	1.46678	27.4475	1.60751	166.889	27.7564	1.91638	26.3124	0.472357	164.458	27.4062	1.56616	27.4821	1.64207	170.812	26.75	0.910014	26.3296	0.489597	170.825	26.3871
2-Methyl-2-butene	1	17.32	179.86	17.6947	0.374701	17.4169	0.0968562	180.189	17.0153	-0.304668	16.7467	-0.573272	169.152	16.9721	-0.347851	16.3762	-0.943819	169.591	17.3295	0.00946241	16.506	-0.814009	169.105	16.9763	-0.343717	16.3804	-0.939594	175.028	16.2917	-1.02828	16.3757	-0.944316	175.23	19.4157	2.09568	18.4056	1.08558	175.263	16.6015	-0.718459	16.6475	-0.672479	179.871	17.6909	0.370934	17.4129	0.0928938	180.201	17.0118
	2	132.1	65.9271	131.628	-0.472099	129.561	-2.53894	63.6461	133.558	1.45843	131.45	-0.649916	45.655	140.469	8.36875	135.536	3.43626	45.725	141.195	9.09546	134.486	2.38606	45.4244	140.657	8.55728	135.72	3.62013	58.8924	132.428	0.327525	133.11	1.00999	61.2702	133.375	1.27548	126.437	-5.66338	58.782	133.082	0.982241	133.451	1.35083	65.9144	131.647	-0.452766	129.578	-2.5218	63.6351	133.577
	3	118.44	73.0931	124.462	6.0219	122.508	4.06758	73.7944	123.41	4.97013	121.462	3.02198	61.3156	124.808	6.36815	120.426	1.98558	60.584	126.336	7.89646	120.333	1.89314	60.9855	125.096	6.65618	120.705	2.26523	73.2663	118.054	-0.386375	118.662	0.222011	68.6861	125.96	7.51958	119.407	0.966531	73.6628	118.201	-0.238559	118.529	0.0888165	73.0986	124.463	6.02303	122.507	4.06691	73.7999	123.413
	4	13.41	182.298	15.2575	1.8475	15.0179	1.60793	182.481	14.7239	1.31393	14.4915	1.0815	171.394	14.7293	1.31935	14.2121	0.802136	172.31	14.6103	1.20026	13.916	0.506004	171.451	14.6311	1.22108	14.1175	0.707523	177.436	13.8839	0.473925	13.9555	0.545475	177.98	16.6656	3.25558	15.7986	2.38856	177.826	14.0382	0.628241	14.0771	0.667122	182.309	15.2524	1.84243	15.0127	1.60272	182.493	14.7197
	5	25.63	171.344	26.2113	0.581301	25.7997	0.169727	171.102	26.102	0.472032	25.69	0.0599862	159.688	26.4357	0.805749	25.5075	-0.122529	160.121	26.7992	1.16916	25.5257	-0.104295	159.59	26.4914	0.861383	25.5615	-0.0684802	165.976	25.3438	-0.286175	25.4744	-0.155567	166.827	27.8189	2.18888	26.3716	0.741606	166.392	25.4722	-0.157759	25.5428	-0.0872102	171.354	26.2076	0.577634	25.7957	0.165741	171.114	26.0988
MTBE	1	49.47	146.52	51.0347	1.5647	50.2333	0.763346	147.577	49.6276	0.157632	48.8442	-0.625788	137.264	48.8595	-0.610451	47.1439	-2.32613	137.108	49.812	0.341962	47.445	-2.02503	137.332	48.7496	-0.720417	47.0384	-2.43156	143.646	47.674	-1.79598	47.9197	-1.55029	139.788	54.8572	5.38718	52.0032	2.53324	144.521	47.3436	-2.12636	47.4748	-1.99523	146.528	51.0333	1.56333	50.2313	0.761267	147.587	49.6255
	3	72.79	127.198	70.3565	-2.4335	69.2518	-3.53825	129.129	68.0754	-4.71457	67.0008	-5.7892	109.045	77.0785	4.28855	74.372	1.58198	111.627	75.2935	2.50346	71.7156	-1.07437	109.176	76.9061	4.11608	74.2066	1.41663	118.877	72.4433	-0.346675	72.8167	0.0266593	124.033	70.6129	-2.17712	66.9392	-5.85075	120.288	71.5764	-1.21356	71.7747	-1.01532	127.171	70.3901	-2.39987	69.2838	-3.50615	129.106	68.1067
	4-6	26.99	170.482	27.0729	0.0829011	26.6478	-0.342202	170.823	26.3814	-0.608602	25.9649	-1.02506	160.058	26.0656	-0.924418	25.1503	-1.8397	159.822	27.0982	0.108162	25.8105	-1.1795	159.971	26.1107	-0.87925	25.1942	-1.79575	165.671	25.6487	-1.34128	25.7809	-1.2091	164.959	29.6864	2.69642	28.142	1.15198	166.37	25.4939	-1.49613	25.5645	-1.42552	170.492	27.0694	0.0794337	26.644	-0.346003	170.835	26.3777
THP	1	23.46	175.421	22.1341	-1.3259	21.7865	-1.67345	174.758	22.446	-1.01397	22.0917	-1.3683	160.184	25.9395	2.47955	25.0287	1.5687	160.912	26.0084	2.54836	24.7725	1.31248	160.108	25.9737	2.51368	25.062	1.60199	166.708	24.6117	1.15172	24.7386	1.27856	171.529	23.1166	-0.343415	21.9139	-1.54606	167.591	24.273	0.813041	24.3403	0.880268	175.427	22.135	-1.32497	21.7871	-1.67285	174.765	22.4473
	4,5	26.6	172.843	24.7117	-1.8883	24.3237	-2.27633	171.059	26.1456	-0.454368	25.7329	-0.867102	157.471	28.6524	2.05245	27.6463	1.04633	158.079	28.8417	2.24166	27.4711	0.871148	157.344	28.7377	2.13768	27.729	1.12897	163.728	27.5918	0.991825	27.734	1.13402	168.809	25.8371	-0.762915	24.4929	-2.10709	164.551	27.3131	0.713141	27.3888	0.788788	172.85	24.7117	-1.88827	24.3234	-2.27665	171.066	26.1461
	6,7	68.71	130.232	67.3228	-1.3872	66.2657	-2.44431	129.949	67.2553	-1.45467	66.1936	-2.51636	116.955	69.1683	0.458349	66.7395	-1.97046	116.726	70.1941	1.48406	66.8585	-1.85146	116.82	69.2622	0.552183	66.831	-1.87896	124.269	67.0512	-1.65878	67.3968	-1.31323	123.139	71.5065	2.79648	67.7864	-0.923644	125.066	66.7987	-1.91126	66.9837	-1.72625	130.239	67.3227	-1.38727	66.2647	-2.44535	129.957	67.2552
N-Methylpyrrolidine	1	42.14	155.866	41.6886	-0.451399	41.034	-1.106	156.493	40.7114	-1.42857	40.0688	-2.07124	145.893	40.2309	-1.90905	38.8183	-3.32174	145.583	41.337	-0.803038	39.3727	-2.76731	145.828	40.2538	-1.88622	38.8409	-3.29915	151.486	39.834	-2.30598	40.0393	-2.10069	149.008	45.6381	3.49808	43.2638	1.12376	152.504	39.3598	-2.78016	39.4689	-2.67115	155.876	41.6854	-0.454566	41.0303	-1.10972	156.504	40.7082
	3,4	56.27	142.636	54.9193	-1.3507	54.0569	-2.21305	141.764	55.4409	-0.829068	54.5657	-1.70426	129.266	56.8573	0.587349	54.8608	-1.40917	129.207	57.7139	1.44386	54.9714	-1.29862	129.024	57.0572	0.787183	55.0544	-1.21556	135.666	55.6541	-0.615875	55.9409	-0.329063	135.903	58.7431	2.47308	55.687	-0.583027	136.423	55.4411	-0.828859	55.5947	-0.675307	142.641	54.921	-1.34897	54.0579	-2.21213	141.77	55.4426
	5,6	24.06	172.547	25.0081	0.948101	24.6154	0.55542	172.56	24.6449	0.584932	24.2559	0.195888	160.277	25.8467	1.78675	24.9392	0.879154	160.826	26.0942	2.03416	24.8542	0.794205	160.245	25.837	1.77698	24.9301	0.87009	165.941	25.3792	1.31922	25.51	1.45002	168.644	26.0017	1.94168	24.6489	0.588946	166.028	25.836	1.77604	25.9076	1.8476	172.555	25.0062	0.946234	24.6132	0.553223	172.569	24.6436
Cyclopentanone	2	220.72	-24.4531	222.008	1.2881	218.522	-2.1979	-25.2724	222.477	1.75693	218.965	-1.75508	-43.3133	229.437	8.71705	221.38	0.660487	-44.529	231.449	10.7295	220.451	-0.268683	-43.3534	229.435	8.71508	221.382	0.661775	-30.1756	221.496	0.775525	222.637	1.917	-38.6889	233.335	12.6146	221.195	0.475341	-29.9032	221.767	1.04744	222.382	1.66166	-24.4641	222.026	1.30573	218.536	-2.18374	-25.2811	222.494
	3,4	38.37	158.406	39.1485	0.778501	38.5338	0.163785	156.79	40.4143	2.04433	39.7764	1.40635	145.833	40.2906	1.92065	38.8759	0.505864	146.011	40.9097	2.53966	38.9657	0.595694	145.851	40.2307	1.86068	38.8186	0.448562	151.776	39.5436	1.17362	39.7474	1.37741	153.861	40.7848	2.41478	38.663	0.292954	151.751	40.1135	1.74354	40.2246	1.85464	158.412	39.1493	0.779334	38.534	0.164043	156.797	40.4152
	5,6	23.25	173.68	23.8747	0.624701	23.4998	0.249817	173.031	24.1739	0.923932	23.7923	0.542323	160.25	25.8735	2.62355	24.965	1.71501	160.898	26.0224	2.77236	24.7858	1.53582	160.249	25.8323	2.58228	24.9256	1.67555	166.215	25.105	1.85502	25.2344	1.9844	169.871	24.7746	1.52458	23.4857	0.235686	166.7	25.1643	1.91434	25.234	1.98404	173.685	23.8764	0.626434	23.5012	0.251179	173.037	24.1758
Pivalonitrile	2	125.94	66.1451	131.41	5.4699	129.346	3.40648	67.0314	130.173	4.23313	128.118	2.17822	52.6991	133.425	7.48465	128.74	2.79951	51.6686	135.252	9.31186	128.825	2.88489	52.6429	133.439	7.49878	128.755	2.815	69.9609	121.359	-4.58098	121.984	-3.95555	56.6747	137.971	12.031	130.793	4.85304	70.1014	121.763	-4.17716	122.1	-3.83992	66.1406	131.421	5.48103	129.356	3.41555	67.0287	130.184
	3	28.09	171.059	26.4963	-1.5937	26.0803	-2.00975	170.304	26.9002	-1.18977	26.4756	-1.61441	151.59	34.5333	6.44335	33.3207	5.23073	155.162	31.7588	3.66876	30.2496	2.15963	151.677	34.4051	6.31508	33.1974	5.10744	160.782	30.538	2.44802	30.6954	2.6054	170.687	23.9591	-4.13092	22.7126	-5.37739	161.93	29.9339	1.84394	30.0168	1.92685	171.028	26.5333	-1.55667	26.1163	-1.97368	170.278	26.9346
	4-6	28.43	170.02	27.5346	-0.895432	27.1022	-1.32778	169.026	28.1785	-0.251468	27.7337	-0.696293	158.357	27.7671	-0.662918	26.7921	-1.63794	158.087	28.8338	0.403762	27.4636	-0.966377	158.234	27.8475	-0.58245	26.8701	-1.55992	163.854	27.4664	-0.963609	27.6079	-0.822061	163.571	31.0752	2.64515	29.4585	1.02846	164.543	27.3212	-1.10883	27.3968	-1.03316	170.027	27.5348	-0.8952	27.102	-1.32795	169.035	28.1779
Cyclopentenone	2	210.57	-12.6543	210.209	-0.360699	206.909	-3.66144	-13.1089	210.313	-0.256568	206.993	-3.57657	-29.8911	216.015	5.44485	208.43	-2.1404	-31.4692	218.39	7.81966	208.012	-2.5579	-30.0208	216.102	5.53248	208.517	-2.05284	-17.4176	208.738	-1.83248	209.813	-0.756752	-26.2464	220.892	10.3221	209.4	-1.16984	-17.3728	209.237	-1.33296	209.817	-0.753447	-12.661	210.223	-0.347366	206.919	-3.65133	-13.1135	210.326
	3	134.63	59.4254	138.13	3.4996	135.961	1.33067	59.3473	137.857	3.22723	135.681	1.05102	48.5982	137.526	2.89555	132.696	-1.93359	47.8291	139.091	4.46136	132.482	-2.14806	48.6017	137.48	2.84998	132.654	-1.97565	59.1882	132.132	-2.49828	132.813	-1.81734	53.8273	140.818	6.18838	133.492	-1.1377	59.4871	132.377	-2.25286	132.744	-1.88622	59.4395	138.122	3.49213	135.951	1.32134	59.3601	137.852
	4	164.76	30.137	167.418	2.658	164.789	0.0291782	27.8189	169.386	4.62563	166.712	1.95172	11.0967	175.027	10.267	168.881	4.12107	10.4198	176.501	11.7407	168.114	3.3536	10.9588	175.123	10.3629	168.976	4.21597	24.1868	167.133	2.37312	167.994	3.23444	22.3069	172.339	7.57878	163.373	-1.38715	24.2143	167.65	2.88994	168.114	3.35427	30.1471	167.415	2.65453	164.783	0.0233606	27.8289	169.384
	5	28.97	169.517	28.0379	-0.932099	27.5976	-1.37235	168.1	29.105	0.135032	28.6456	-0.324419	155.244	30.88	1.91005	29.7957	0.825712	155.227	31.6933	2.72326	30.1872	1.21724	155.223	30.8585	1.88848	29.7753	0.805332	160.364	30.9555	1.98552	31.1151	2.14505	165.662	28.9839	0.0138845	27.476	-1.494	160.468	31.3963	2.42634	31.4833	2.5133	169.523	28.0383	-0.931666	27.5977	-1.37233	168.107	29.1052
	6	34.01	163.872	33.6826	-0.327399	33.1537	-0.856288	161.89	35.3149	1.30493	34.7575	0.747452	151.114	35.0094	0.999449	33.7801	-0.22989	150.808	36.1129	2.10286	34.3968	0.386831	151.113	34.9687	0.958683	33.7413	-0.268738	156.022	35.2984	1.28842	35.4803	1.47033	159.206	35.4399	1.42988	33.5961	-0.413877	155.711	36.1529	2.14294	36.2531	2.24307	163.877	33.6843	-0.325666	33.1549	-0.855067	161.896	35.3162
N-Methylpyrrole	2	36.08	160.871	36.6841	0.604101	36.1081	0.0280817	160.383	36.8218	0.741832	36.2406	0.160564	151.208	34.9156	-1.16435	33.6896	-2.3904	150.729	36.1919	0.111862	34.4721	-1.60792	151.213	34.8684	-1.21162	33.6445	-2.43552	155.706	35.6137	-0.466275	35.7973	-0.282741	154.279	40.3664	4.28638	38.2663	2.18632	155.899	35.9653	-0.114659	36.065	-0.0150481	160.88	36.682	0.602034	36.1055	0.0255199	160.394	36.8188
	4,5	121.66	74.1544	123.401	1.7406	121.463	-0.197054	73.0371	124.167	2.50743	122.207	0.54733	60.5916	125.532	3.87215	121.124	-0.535847	60.3914	126.529	4.86906	120.517	-1.14342	60.6562	125.425	3.76548	121.023	-0.637026	72.3955	118.924	-2.73558	119.537	-2.1227	65.96	128.686	7.02568	121.991	0.330805	72.8723	118.992	-2.66806	119.322	-2.33849	74.1681	123.394	1.73353	121.454	-0.205783	73.0509	124.162
	6,7	108.18	87.8605	109.695	1.5145	107.972	-0.207939	87.9779	109.227	1.04663	107.502	-0.677615	75.2227	110.901	2.72105	107.007	-1.17318	74.7816	112.139	3.95886	106.81	-1.36982	75.2461	110.836	2.65558	106.945	-1.23481	86.0426	105.277	-2.90268	105.82	-2.36013	83.016	111.63	3.44968	105.822	-2.35786	86.048	105.816	-2.36376	106.109	-2.07069	87.8801	109.682	1.50153	107.958	-0.222278	87.9959	109.217
Pyridine	2,3	149.74	45.5541	152.001	2.2609	149.614	-0.12584	45.408	151.797	2.05653	149.4	-0.339721	32.1648	153.959	4.21895	148.553	-1.18724	30.1282	156.792	7.05226	149.342	-0.398281	32.1676	153.914	4.17408	148.512	-1.22839	42.7051	148.615	-1.12518	149.381	-0.359293	36.9031	157.743	8.00258	149.536	-0.203981	43.4831	148.381	-1.35886	148.792	-0.947897	45.5695	151.992	2.25213	149.603	-0.136653	45.4231	151.789
	4,5	123.78	72.1258	125.429	1.6492	123.46	-0.320307	71.8948	125.31	1.52973	123.332	-0.448402	60.0881	126.036	2.25565	121.61	-2.17003	58.7001	128.22	4.44036	122.128	-1.65248	60.0989	125.983	2.20278	121.561	-2.21929	69.4298	121.89	-1.88988	122.518	-1.26172	66.9434	127.702	3.92228	121.059	-2.72143	69.4273	122.437	-1.34306	122.776	-1.00395	72.1399	125.422	1.64173	123.451	-0.329459	71.9086	125.304
	6	136.09	60.4633	137.092	1.0017	134.939	-1.15093	59.2982	137.906	1.81633	135.729	-0.360651	45.6705	140.453	4.36325	135.521	-0.568693	44.133	142.787	6.69746	136.002	-0.0875926	45.6593	140.422	4.33238	135.493	-0.596526	56.0668	135.253	-0.836875	135.95	-0.139852	54.9219	139.724	3.63378	132.455	-3.63535	56.3938	135.47	-0.619559	135.846	-0.244355	60.477	137.085	0.994634	134.93	-1.15986	59.3116	137.901
t-Butylethylene	1	108.86	84.113	113.442	4.582	111.661	2.80072	87.3034	109.901	1.04113	108.166	-0.693763	72.8906	113.233	4.37315	109.257	0.397026	72.2188	114.702	5.84166	109.251	0.391204	72.895	113.187	4.32668	109.214	0.353763	84.9605	106.359	-2.50058	106.908	-1.95245	79.6095	115.036	6.17618	109.051	0.191421	86.0717	105.793	-3.06746	106.086	-2.77445	84.1366	113.425	4.56503	111.642	2.78239	87.3248	109.888
	2	149.88	50.0508	147.504	-2.3758	145.188	-4.69193	47.0599	150.145	0.264632	147.774	-2.10554	27.6021	158.522	8.64165	152.955	3.07524	27.068	159.852	9.97246	152.257	2.3765	27.4579	158.624	8.74378	153.056	3.17599	41.8973	149.423	-0.457375	150.193	0.31267	42.3866	152.259	2.37908	144.338	-5.5422	42.1494	149.715	-0.165159	150.129	0.249497	50.0523	147.509	-2.37067	145.191	-4.689	47.0633	150.149
	3	33.66	165.916	31.6395	-2.0205	31.1427	-2.51731	165.631	31.574	-2.08597	31.0756	-2.58439	145.86	40.2634	6.60345	38.8496	5.18962	149.158	37.7626	4.10256	35.9681	2.30814	145.958	40.1237	6.46368	38.7153	5.05532	155.024	36.2963	2.63632	36.4834	2.82338	165.735	28.9103	-4.74972	27.4062	-6.25377	156.313	35.5515	1.89154	35.65	1.99001	165.887	31.6743	-1.98567	31.1765	-2.48348	165.606	31.6068
	4-6	29.16	169.309	28.2464	-0.913632	27.8028	-1.35716	169.178	28.0268	-1.1332	27.5844	-1.57563	157.986	28.1381	-1.02188	27.1501	-2.00994	157.839	29.0812	-0.0787709	27.6993	-1.46067	157.906	28.1753	-0.984684	27.1863	-1.97365	163.951	27.3692	-1.79078	27.5103	-1.64973	163.095	31.5505	2.39052	29.9091	0.749101	164.589	27.2756	-1.88439	27.3512	-1.80885	169.317	28.2446	-0.915366	27.8007	-1.35927	169.188	28.0244
Cyclohexane	1-6	26.93	172.586	24.9689	-1.9611	24.5768	-2.35316	171.534	25.6708	-1.2592	25.2656	-1.66444	157.21	28.9138	1.98382	27.8985	0.968522	157.882	29.0389	2.10893	27.659	0.729041	157.051	29.0303	2.10035	28.0114	1.08137	163.849	27.4712	0.541158	27.6127	0.68273	168.366	26.2798	-0.650215	24.9126	-2.01742	164.638	27.2261	0.296074	27.3015	0.371481	172.593	24.9683	-1.96167	24.5759	-2.35408	171.541	25.6713
t-Butylacetylene	1	27.23	173.118	24.4371	-2.7929	24.0534	-3.17661	172.716	24.4887	-2.74127	24.1022	-3.12785	153.22	32.9033	5.67335	31.748	4.51797	156.845	30.0758	2.84576	28.6466	1.41661	153.357	32.7251	5.49508	31.5764	4.34641	163.107	28.2125	0.982525	28.3579	1.12792	174.055	20.5903	-6.63972	19.5191	-7.71093	163.813	28.0509	0.820941	28.1286	0.898632	173.09	24.4719	-2.75807	24.0873	-3.14268	172.691	24.5212
	2	93.21	108.566	88.9888	-4.2212	87.5915	-5.61851	104.562	92.6426	-0.567368	91.1802	-2.02982	89.3845	96.7392	3.52925	93.3423	0.132301	89.2291	97.6914	4.48136	93.0492	-0.160791	89.462	96.6197	3.40968	93.2283	0.0182747	106.29	85.0297	-8.18028	85.4679	-7.74208	102.835	91.8112	-1.39882	87.0347	-6.1753	106.134	85.7306	-7.47936	85.9681	-7.24192	108.567	88.995	-4.21497	87.5963	-5.61366	104.562	92.6502
	3	66.36	124.418	73.1375	6.7775	71.9891	5.62908	127.164	70.0401	3.68013	68.9345	2.57448	114.977	71.1469	4.78695	68.6487	2.28866	114.318	72.6023	6.24226	69.1523	2.79231	114.98	71.1015	4.74148	68.6058	2.24578	129.611	61.7086	-4.65138	62.0266	-4.33336	123.256	71.3896	5.02958	67.6755	1.31554	129.776	62.0879	-4.27206	62.2599	-4.1001	124.454	73.1071	6.74713	71.9581	5.59814	127.196	70.0163
	4-6	30.88	167.721	29.8339	-1.04613	29.3654	-1.51459	166.394	30.8109	-0.0690683	30.3246	-0.555448	155.906	30.2175	-0.662518	29.1564	-1.72359	155.684	31.2368	0.356829	29.7525	-1.1275	155.808	30.2741	-0.60585	29.2115	-1.66849	161.692	29.6277	-1.25234	29.7803	-1.09966	161.45	33.1955	2.31545	31.4685	0.588456	162.367	29.4974	-1.38256	29.5791	-1.30086	167.728	29.8333	-1.0467	29.3644	-1.51558	166.403	30.8095
Benzene	1-6	128.34	68.6288	128.926	0.586234	126.902	-1.43818	68.0106	129.194	0.853965	127.155	-1.18549	54.488	131.636	3.29572	127.013	-1.3266	53.0983	133.822	5.48216	127.463	-0.876874	54.5005	131.581	3.24115	126.963	-1.37743	63.9657	127.354	-0.985742	128.011	-0.329425	63.237	131.409	3.06865	124.572	-3.76789	64.3895	127.475	-0.865293	127.828	-0.512233	68.6441	128.918	0.577567	126.891	-1.44857	68.0253	129.187
N-Methylpiperidine	2	46.87	151.249	46.3056	-0.564399	45.5785	-1.2915	151.712	45.493	-1.37697	44.7749	-2.09512	140.696	45.4276	-1.44235	43.8325	-3.03752	140.343	46.5772	-0.292838	44.3639	-2.50612	140.604	45.4775	-1.39252	43.8812	-2.9888	146.61	44.7099	-2.16008	44.9403	-1.92966	144.208	50.4381	3.56808	47.814	0.944041	147.5	44.3637	-2.50626	44.4866	-2.38339	151.26	46.3016	-0.568366	45.5739	-1.29607	151.723	45.4894
	4,5	56.53	144.503	53.0521	-3.4779	52.2191	-4.31093	143.431	53.7731	-2.75687	52.9243	-3.60573	130.113	56.0109	-0.519051	54.0442	-2.48585	129.962	56.9581	0.428062	54.2515	-2.2785	129.802	56.28	-0.250017	54.3045	-2.22548	136.63	54.6896	-1.84038	54.9715	-1.55853	138.073	56.5727	0.0426845	53.6295	-2.90051	137.293	54.5708	-1.95916	54.722	-1.80802	144.507	53.0544	-3.47557	52.2206	-4.3094	143.437	53.7751
	6,7	25.96	172.754	24.8009	-1.1591	24.4115	-1.54853	171.044	26.1606	0.200632	25.7477	-0.212339	157.549	28.5747	2.61475	27.5714	1.61136	158.201	28.7194	2.75936	27.3547	1.39466	157.416	28.6653	2.70528	27.6591	1.69911	163.786	27.5339	1.57392	27.6758	1.71582	168.639	26.0065	0.0464845	24.6535	-1.3065	164.423	27.441	1.48104	27.517	1.55704	172.762	24.7995	-1.16047	24.4098	-1.55023	171.053	26.1598
	8	23.73	174.927	22.6277	-1.1023	22.2724	-1.4576	174.201	23.0039	-0.726068	22.6408	-1.08921	159.736	26.3875	2.65755	25.461	1.73096	160.453	26.4677	2.73766	25.21	1.47996	159.677	26.4044	2.67438	25.4776	1.74757	166.312	25.0076	1.27762	25.1365	1.4065	170.814	23.8315	0.101485	22.5917	-1.13835	166.914	24.9502	1.22024	25.0193	1.28934	174.935	22.6267	-1.10327	22.2711	-1.45888	174.209	23.0036
Cyclohexanone	2	212.15	-14.6507	212.206	0.0557011	208.874	-3.27639	-15.9697	213.174	1.02423	209.809	-2.34093	-34.9865	221.11	8.96025	213.346	1.19608	-36.168	223.088	10.9385	212.488	0.337619	-34.9571	221.039	8.88878	213.28	1.13019	-21.8887	213.209	1.05862	214.307	2.15739	-28.1404	222.786	10.6361	211.196	-0.954372	-22.1244	213.989	1.83864	214.581	2.43131	-14.6612	212.223	0.0728337	208.887	-3.26257	-15.9779	213.19
	4,5	42	156.865	40.6895	-1.3105	40.0506	-1.94941	154.466	42.7386	0.738632	42.064	0.0639616	142.257	43.8668	1.86685	42.3265	0.326487	142.351	44.569	2.56896	42.4511	0.451109	142.12	43.9612	1.96118	42.4181	0.418119	148.363	42.9565	0.956525	43.1779	1.1779	152.492	42.1537	0.153685	39.9606	-2.03936	148.567	43.2975	1.29754	43.4175	1.41746	156.872	40.69	-1.30997	40.0505	-1.94947	154.473	42.7392
	5,6	27.03	171.25	26.3048	-0.725199	25.8918	-1.13824	170.007	27.1974	0.167432	26.7681	-0.261906	156.492	29.632	2.60205	28.5915	1.56154	156.98	29.9405	2.91046	28.5177	1.48773	156.375	29.7069	2.67688	28.6642	1.63415	162.567	28.7533	1.72332	28.9015	1.8715	167.193	27.4523	0.422285	26.0241	-1.00592	163.243	28.6212	1.59124	28.7005	1.67051	171.256	26.306	-0.723966	25.8926	-1.13741	170.013	27.1989
	7	25.02	174.007	23.5476	-1.4724	23.1779	-1.84215	172.937	24.2673	-0.752668	23.8842	-1.13575	158.913	27.2108	2.19085	26.2554	1.23535	159.469	27.4517	2.43166	26.1472	1.1272	158.786	27.2954	2.27538	26.3373	1.3173	165.15	26.1702	1.15022	26.3051	1.28509	169.692	24.9534	-0.0666155	23.6552	-1.36482	165.68	26.1842	1.16424	26.2568	1.23676	174.012	23.5492	-1.47077	23.1791	-1.84088	172.943	24.2693
Cyclohex-2-en-1-one	2	199.74	-2.8628	200.418	0.677801	197.271	-2.46919	-2.7549	199.959	0.219432	196.803	-2.93712	-19.9775	206.101	6.36125	198.864	-0.875888	-21.2472	208.168	8.42766	198.276	-1.46417	-19.9921	206.074	6.33378	198.84	-0.899529	-7.5523	198.872	-0.867775	199.897	0.157107	-15.9265	210.572	10.8322	199.617	-0.122844	-7.7207	199.585	-0.155059	200.138	0.39772	-2.869	200.431	0.690634	197.281	-2.45944	-2.7592	199.972
	3	129.99	64.0316	133.523	3.5334	131.427	1.4368	64.0236	133.181	3.19093	131.079	1.08854	52.5874	133.536	3.54635	128.847	-1.14271	52.1171	134.803	4.81336	128.398	-1.5923	52.6068	133.475	3.48488	128.79	-1.20016	63.5024	127.818	-2.17248	128.476	-1.51377	59.0418	135.604	5.61388	128.549	-1.44091	63.6709	128.193	-1.79666	128.548	-1.44161	64.0447	133.517	3.52693	131.419	1.42851	64.0356	133.177
	4	150.61	44.9936	152.561	1.9514	150.166	-0.444141	42.6316	154.573	3.96293	152.133	1.52285	25.4054	160.718	10.1083	155.075	4.46481	24.879	162.041	11.4315	154.341	3.73148	25.348	160.734	10.1237	155.092	4.48184	38.4729	152.847	2.23702	153.635	3.02472	37.6055	157.04	6.43018	148.87	-1.73984	38.3602	153.504	2.89404	153.929	3.31919	45.0032	152.558	1.94843	150.161	-0.449253	42.6412	154.571
	5	25.69	172.431	25.124	-0.565999	24.7295	-0.9605	170.956	26.2484	0.558432	25.8341	0.144075	158.398	27.7254	2.03545	26.7519	1.06188	158.834	28.0869	2.39686	26.7522	1.06222	158.315	27.7662	2.07618	26.7916	1.10157	163.966	27.354	1.66402	27.495	1.80499	168.227	26.4189	0.728885	25.0444	-0.645559	164.231	27.6331	1.94314	27.7097	2.01967	172.438	25.1239	-0.566066	24.7291	-0.960927	170.964	26.2482
	6	22.75	174.23	23.3254	0.575401	22.9591	0.209142	172.724	24.4803	1.73033	24.0939	1.34389	160.868	25.2561	2.50615	24.3693	1.61929	161.162	25.7584	3.00836	24.5344	1.78436	160.841	25.2407	2.49068	24.3547	1.60472	166.31	25.0098	2.25982	25.1387	2.38871	170.656	23.9892	1.23918	22.7411	-0.00885399	167.083	24.7811	2.03114	24.8498	2.09978	174.234	23.3275	0.577534	22.9609	0.210906	172.73	24.4821
	7	38.13	160.433	37.1218	-1.0082	36.5389	-1.59109	158.083	39.1219	0.991932	38.5044	0.374355	146.906	39.218	1.08805	37.8409	-0.289072	146.827	40.0931	1.96306	38.1879	0.0578977	146.83	39.2519	1.12188	37.8741	-0.255881	152.377	38.9425	0.812525	39.1432	1.01321	155.922	38.7239	0.593885	36.7093	-1.42073	152.438	39.4267	1.29674	39.5359	1.40594	160.438	37.1233	-1.00667	36.5399	-1.59012	158.089	39.123
Fluorobenzene	2	162.86	29.097	168.458	5.598	165.813	2.95285	31.363	165.842	2.98153	163.224	0.363565	18.0164	168.107	5.24735	162.204	-0.655652	15.5651	171.355	8.49536	163.213	0.352802	17.9814	168.1	5.24028	162.2	-0.660137	29.486	161.834	-1.02608	162.668	-0.192069	19.208	175.438	12.5777	166.311	3.45053	29.5091	162.355	-0.504859	162.805	-0.0551935	29.0968	168.465	5.60483	165.817	2.95715	31.3629	165.85
	3,4	115.32	79.3917	118.163	2.8433	116.308	0.987883	78.847	118.358	3.03753	116.489	1.16915	68.429	117.695	2.37475	113.562	-1.75804	66.9822	119.938	4.61826	114.239	-1.08103	68.4206	117.661	2.34108	113.531	-1.78889	77.0154	114.305	-1.01548	114.894	-0.42641	74.8819	119.764	4.44378	113.533	-1.78693	77.2529	114.611	-0.708659	114.929	-0.391227	79.4049	118.157	2.83673	116.3	0.979722	78.8595	118.353
	5,6	129.96	66.3455	131.21	1.2495	129.149	-0.81077	65.8765	131.328	1.36803	129.255	-0.705107	52.152	133.972	4.01175	129.267	-0.692599	51.0079	135.913	5.95256	129.454	-0.505807	52.1521	133.93	3.96958	129.229	-0.731425	62.3298	128.99	-0.969875	129.655	-0.305128	60.7808	133.865	3.90488	126.901	-3.05944	62.7024	129.162	-0.798159	129.52	-0.440427	66.3593	131.202	1.24233	129.14	-0.81971	65.8897	131.323
	7	123.98	72.2215	125.334	1.3535	123.365	-0.614505	71.6881	125.516	1.53643	123.535	-0.444965	58.6598	127.464	3.48395	122.988	-0.991881	57.6023	129.318	5.33816	123.173	-0.806851	58.6936	127.388	3.40808	122.917	-1.06331	68.3844	122.936	-1.04448	123.569	-0.41093	66.9694	127.676	3.69628	121.034	-2.94608	68.7278	123.136	-0.843559	123.477	-0.502515	72.2357	125.326	1.34593	123.356	-0.623753	71.7018	125.511
Nitrobenzene	2	148.25	45.0762	152.479	4.2288	150.085	1.83456	45.0106	152.194	3.94393	149.791	1.54141	36.2002	149.924	1.67355	144.659	-3.59094	34.6621	152.258	4.00836	145.023	-3.22674	36.207	149.875	1.62468	144.614	-3.63601	44.588	146.732	-1.51808	147.488	-0.761896	38.5603	156.085	7.83538	147.965	-0.284965	44.2415	147.623	-0.627259	148.032	-0.218397	45.0692	152.492	4.24243	150.096	1.84578	45.0064	152.206
	3,4	123.52	70.7227	126.832	3.3123	124.841	1.32076	70.0202	127.184	3.66433	125.177	1.65661	59.1843	126.939	3.41945	122.482	-1.03796	56.9065	130.014	6.49396	123.836	0.315886	59.2048	126.877	3.35688	122.423	-1.09657	67.4389	123.881	0.361025	124.519	0.999442	65.9062	128.739	5.21948	122.042	-1.47819	67.7922	124.072	0.552041	124.416	0.895676	70.7339	126.828	3.30773	124.834	1.31444	70.0321	127.18
	5,6	129.31	67.029	130.526	1.216	128.476	-0.833538	66.9174	130.287	0.977132	128.23	-1.07958	53.628	132.496	3.18575	127.843	-1.46677	52.5597	134.361	5.05076	127.976	-1.33387	53.6015	132.48	3.17018	127.83	-1.47995	63.4822	127.838	-1.47228	128.497	-0.813467	61.7244	132.921	3.61128	126.006	-3.30395	63.8595	128.005	-1.30526	128.359	-0.950732	67.044	130.518	1.20763	128.466	-0.843649	66.9319	130.281
	7	134.56	60.4326	137.122	2.5624	134.969	0.409284	59.4327	137.772	3.21183	135.597	1.03697	45.4884	140.635	6.07535	135.697	1.13701	44.5073	142.413	7.85316	135.646	1.08589	45.506	140.576	6.01568	135.641	1.08139	55.7805	135.539	0.979425	136.238	1.67792	54.8935	139.752	5.19218	132.482	-2.07843	56.0825	135.782	1.22174	136.158	1.59781	60.4481	137.114	2.55353	134.959	0.398587	59.4475	137.765
1,4-Benzoquinone	1,2	187.21	4.6563	192.899	5.6887	189.87	2.65978	5.8091	191.395	4.18543	188.374	1.16407	-9.1177	195.241	8.03145	188.386	1.17565	-10.8142	197.735	10.5247	188.339	1.1286	-9.1528	195.234	8.02448	188.382	1.17164	1.6571	189.663	2.45282	190.64	3.43025	-8.0987	202.744	15.5344	192.197	4.9866	1.4505	190.414	3.20374	190.941	3.73112	4.6518	192.91	5.69983	189.878	2.66796	5.8065	191.406
	3-6	136.56	58.2973	139.258	2.6977	137.071	0.511055	57.1499	140.055	3.49463	137.844	1.28374	45.2035	140.92	4.36025	135.972	-0.588092	44.3483	142.572	6.01216	135.797	-0.762662	45.1457	140.936	4.37598	135.989	-0.570954	55.2509	136.069	-0.490975	136.77	0.210253	52.1195	142.526	5.96618	135.111	-1.44875	55.4492	136.415	-0.144959	136.793	0.232862	58.3071	139.255	2.69453	137.066	0.505938	57.1595	140.053
Toluene	2	21.46	175.21	22.3448	0.884801	21.9939	0.53394	174.817	22.3877	0.927732	22.0343	0.57432	164.946	21.1773	-0.282651	20.4337	-1.02628	165.257	21.6634	0.203362	20.634	-0.826049	164.943	21.1384	-0.321617	20.3964	-1.06359	170.594	20.7255	-0.734475	20.8323	-0.627667	170.852	23.7937	2.33368	22.5558	1.09582	170.726	21.1382	-0.321759	21.1968	-0.263214	175.222	22.3399	0.879934	21.9888	0.528828	174.829	22.3831
	3	137.89	59.2689	138.286	0.396101	136.115	-1.77529	57.2687	139.936	2.04583	137.727	-0.163189	42.2394	143.884	5.99435	138.832	0.941925	41.3997	145.521	7.63076	138.606	0.715825	42.2316	143.85	5.96008	138.801	0.910859	53.1826	138.137	0.247325	138.849	0.959212	54.572	140.074	2.18368	132.786	-5.10366	52.8709	138.993	1.10334	139.378	1.4883	59.2625	138.299	0.409134	136.126	-1.76445	57.2643	139.948
	4,5	129.05	67.199	130.356	1.306	128.309	-0.740869	66.9442	130.26	1.21033	128.204	-0.845952	54.2239	131.9	2.84985	127.268	-1.78175	52.7972	134.123	5.07326	127.75	-1.30008	54.2745	131.807	2.75718	127.181	-1.86933	64.0391	127.281	-1.76918	127.937	-1.11324	62.3531	132.293	3.24258	125.41	-3.63994	64.2227	127.642	-1.40846	127.995	-1.05494	67.2119	130.35	1.29973	128.301	-0.74891	66.9572	130.255
	6,7	128.24	68.4547	129.1	0.860301	127.073	-1.16685	68.0355	129.169	0.929032	127.13	-1.11002	54.4265	131.697	3.45725	127.073	-1.16723	53.1761	133.744	5.50436	127.389	-0.850977	54.4414	131.64	3.40028	127.02	-1.22037	64.111	127.209	-1.03108	127.864	-0.375508	63.1176	131.528	3.28808	124.685	-3.55467	64.4574	127.407	-0.833159	127.76	-0.480288	68.4716	129.09	0.850034	127.061	-1.17881	68.0514	129.161
	8	125.31	71.0177	126.537	1.2273	124.55	-0.759607	70.9761	126.228	0.918432	124.236	-1.0742	57.7605	128.363	3.05325	123.856	-1.45416	56.4852	130.435	5.12526	124.237	-1.07283	57.7394	128.342	3.03228	123.837	-1.47261	67.2857	124.034	-1.27578	124.673	-0.636568	66.0987	128.547	3.23698	121.859	-3.45068	67.5364	124.328	-0.982159	124.672	-0.637816	71.0358	126.526	1.21583	124.537	-0.772712	70.9929	126.22
Norbornadiene	1	75.32	121.566	75.9887	0.668701	74.7955	-0.524485	119.202	78.0022	2.68223	76.7709	1.45089	107.087	79.0368	3.71685	76.2615	0.941511	107.097	79.8236	4.50356	76.0305	0.710461	107.032	79.0492	3.72918	76.2745	0.95451	114.957	76.3631	1.04312	76.7567	1.43666	113.935	80.711	5.39098	76.512	1.19199	115.796	76.0679	0.747941	76.2786	0.958622	121.575	75.9867	0.666734	74.7925	-0.527513	119.212	78
	2,3	50.26	144.309	53.2461	2.9861	52.41	2.15002	142.978	54.2263	3.96633	53.3703	3.11032	130.796	55.3273	5.06735	53.3846	3.12456	132.796	54.1249	3.86486	51.5529	1.29293	130.93	55.1516	4.89158	53.2157	2.95573	138.899	52.4213	2.16132	52.6915	2.43148	140.146	54.4995	4.23948	51.6641	1.40415	139.048	52.8165	2.55654	52.9628	2.70282	144.311	53.2509	2.99093	52.414	2.15401	142.981	54.231
	4-7	143.43	50.4563	147.099	3.6687	144.789	1.35893	49.1735	148.031	4.60103	145.694	2.26422	33.7944	152.329	8.89935	146.98	3.55038	33.3087	153.612	10.1818	146.312	2.88235	33.7702	152.311	8.88148	146.965	3.53526	47.3748	143.945	0.515125	144.687	1.25694	42.2211	152.425	8.99458	144.495	1.06469	47.4306	144.434	1.00364	144.834	1.40367	50.4714	147.09	3.66023	144.778	1.34849	49.1884	148.024
Anisole	1	159.55	36.1726	161.382	1.8324	158.848	-0.70165	36.3498	160.855	1.30473	158.315	-1.23451	21.6492	164.475	4.92455	158.699	-0.850889	20.2338	166.687	7.13666	158.766	-0.784048	21.5704	164.511	4.96128	158.737	-0.813161	33.5172	157.803	-1.74728	158.616	-0.934043	26.8692	167.776	8.22648	159.048	-0.502095	33.6333	158.231	-1.31906	158.669	-0.880816	36.17	161.392	1.84163	158.855	-0.69488	36.3493	160.863
	4	120.65	76.1189	121.436	0.786101	119.529	-1.12071	76.0994	121.105	0.455132	119.193	-1.45663	63.231	122.893	2.24275	118.577	-2.07257	62.2176	124.703	4.05286	118.777	-1.87284	63.268	122.814	2.16368	118.503	-2.14715	72.7896	118.53	-2.11968	119.141	-1.50883	71.42	123.226	2.57568	116.815	-3.83514	73.0798	118.784	-1.86556	119.113	-1.53657	76.1372	121.424	0.774434	119.516	-1.13394	76.1163	121.096
	3,5	129.45	67.0931	130.462	1.0119	128.413	-1.03663	66.5063	130.698	1.24818	128.635	-0.815014	52.7211	133.403	3.95265	128.718	-0.731715	51.5602	135.36	5.91031	128.928	-0.521815	52.7317	133.35	3.89998	128.669	-0.780681	62.7612	128.559	-0.891275	129.221	-0.228751	61.5188	133.127	3.67688	126.201	-3.24905	63.1144	128.75	-0.700109	129.106	-0.343518	67.1101	130.452	1.00153	128.401	-1.04871	66.5224	130.69
	2,6	113.9	81.4627	116.092	2.1923	114.269	0.369402	81.2928	115.912	2.01173	114.082	0.181954	71.0298	115.094	1.1939	111.052	-2.84756	69.5549	117.366	3.46556	111.789	-2.11148	71.0234	115.058	1.15823	111.02	-2.88038	79.5665	111.753	-2.14653	112.329	-1.57061	77.1941	117.452	3.55163	111.341	-2.55879	79.8166	112.048	-1.85241	112.358	-1.54208	81.476	116.086	2.18563	114.261	0.361172	81.306	115.906
	8	55.14	142.063	55.4923	0.352301	54.621	-0.519047	142.45	54.7542	-0.385768	53.8899	-1.25012	132.974	53.1496	-1.99035	51.2833	-3.85667	132.413	54.5074	-0.632638	51.9173	-3.22275	132.934	53.1477	-1.99232	51.2822	-3.85783	138.446	52.8736	-2.26638	53.1461	-1.99389	134.61	60.0353	4.89528	56.9119	1.77195	139.175	52.6895	-2.45046	52.8355	-2.30453	142.07	55.4919	0.351934	54.6198	-0.520206	142.459	54.7529
Maleic anhydride	2,3	164.07	26.6527	170.902	6.8323	168.219	4.14877	28.7616	168.443	4.37293	165.784	1.7139	15.9619	170.162	6.09185	164.187	0.116705	13.5328	173.388	9.31766	165.149	1.07853	15.9448	170.137	6.06688	164.165	0.0949771	25.8872	165.433	1.36272	166.285	2.21528	10.8067	183.839	19.769	174.275	10.2048	25.863	166.001	1.93124	166.461	2.391	26.6465	170.915	6.84513	168.229	4.15894	28.7579	168.455
	4,5	136.49	56.4899	141.065	4.5751	138.85	2.36008	55.4046	141.8	5.30993	139.561	3.07148	44.5157	141.608	5.11805	136.636	0.145557	43.3673	143.553	7.06316	136.732	0.241722	44.4928	141.589	5.09888	136.619	0.129029	54.5622	136.758	0.267725	137.463	0.972502	50.6626	143.983	7.49308	136.492	0.00235746	54.6607	137.204	0.713541	137.584	1.09355	56.4979	141.064	4.57373	138.847	2.3567	55.413	141.799
2,5-Dihydrofuran	2,3	75.41	122.351	75.2039	-0.206099	74.023	-1.38696	122.287	74.9171	-0.492868	73.7345	-1.67551	108.688	77.4362	2.02625	74.7171	-0.692884	108.094	78.8265	3.41646	75.0807	-0.329258	108.658	77.4233	2.01328	74.7057	-0.70432	115.973	75.3465	-0.0634753	75.7348	0.324821	114.769	79.8765	4.46648	75.7209	0.310906	116.511	75.3533	-0.0566592	75.562	0.152043	122.359	75.2023	-0.207666	74.0204	-1.38958	122.297	74.9156
	4,5	126.19	67.4468	130.108	3.9182	128.065	1.87522	67.2015	130.003	3.81303	127.951	1.76081	53.6295	132.494	6.30425	127.842	1.65178	52.8554	134.065	7.87506	127.694	1.50448	53.4434	132.638	6.44828	127.983	1.7926	65.0129	126.307	0.117025	126.958	0.767944	61.9318	132.714	6.52388	125.809	-0.380562	65.0888	126.775	0.585441	127.127	0.936563	67.4589	130.103	3.91273	128.058	1.86797	67.2131	129.999
[truncated: 93 more columns]

## Sheet: 1H Geometry
		Geometry:	B3LYP/6-31G*					B3LYP/6-31G**					B3LYP/6-31+G**					B3LYP/6-311G**					B3LYP/6-311+G**					M06-2X/6-31G*					M06-2X/6-31G**					M06-2X/6-31+G**					M06-2X/6-311G**					M06-2X/6-311+G**
		NMR:	WP04/jul-cc-pVDZ					WP04/jul-cc-pVDZ					WP04/jul-cc-pVDZ					WP04/jul-cc-pVDZ					WP04/jul-cc-pVDZ					WP04/jul-cc-pVDZ					WP04/jul-cc-pVDZ					WP04/jul-cc-pVDZ					WP04/jul-cc-pVDZ					WP04/jul-cc-pVDZ
		Solvent:	PCM - NMR only					PCM - NMR only					PCM - NMR only					PCM - NMR only					PCM - NMR only					PCM - NMR only					PCM - NMR only					PCM - NMR only					PCM - NMR only					PCM - NMR only
				unscaled	scaled	linear regression			unscaled	scaled	linear regression			unscaled	scaled	linear regression			unscaled	scaled	linear regression			unscaled	scaled	linear regression			unscaled	scaled	linear regression			unscaled	scaled	linear regression			unscaled	scaled	linear regression			unscaled	scaled	linear regression			unscaled
			Ave Deviation:	0.130561	-9.4291e-15	R2:	0.999031	Ave Deviation:	0.145533	-6.62141e-15	R2:	0.999059	Ave Deviation:	0.148161	-2.20779e-15	R2:	0.999049	Ave Deviation:	0.144699	-2.05683e-15	R2:	0.999064	Ave Deviation:	0.147739	5.92801e-15	R2:	0.999069	Ave Deviation:	0.134761	-7.14243e-15	R2:	0.998983	Ave Deviation:	0.144191	-1.04127e-14	R2:	0.999012	Ave Deviation:	0.145405	2.31783e-15	R2:	0.999006	Ave Deviation:	0.149281	-2.48339e-15	R2:	0.998982	Ave Deviation:	0.151888
			Max Deviation:	0.469774	0.208792	slope:	-1.03089	Max Deviation:	0.501407	0.21044	slope:	-1.03443	Max Deviation:	0.493779	0.218077	slope:	-1.03505	Max Deviation:	0.477837	0.241559	slope:	-1.03423	Max Deviation:	0.479807	0.232134	slope:	-1.03495	Max Deviation:	0.528253	0.257329	slope:	-1.03188	Max Deviation:	0.549522	0.259563	slope:	-1.03411	Max Deviation:	0.540804	0.248774	slope:	-1.0344	Max Deviation:	0.534897	0.235551	slope:	-1.03532	Max Deviation:	0.536119
			RMSD:	0.173085	0.0794299	intercept:	31.8883	RMSD:	0.188278	0.0782735	intercept:	31.9224	RMSD:	0.191262	0.0787011	intercept:	31.9042	RMSD:	0.187301	0.0780706	intercept:	31.981	RMSD:	0.190447	0.07787	intercept:	31.9776	RMSD:	0.178403	0.0813922	intercept:	31.963	RMSD:	0.187737	0.0802267	intercept:	31.9841	RMSD:	0.189117	0.0804387	intercept:	31.9666	RMSD:	0.193667	0.0814269	intercept:	32.0434	RMSD:	0.196327
			Isotropic	unscaled d	unscaled d	scaled d	scaled d	Isotropic	unscaled d	unscaled d	scaled d	scaled d	Isotropic	unscaled d	unscaled d	scaled d	scaled d	Isotropic	unscaled d	unscaled d	scaled d	scaled d	Isotropic	unscaled d	unscaled d	scaled d	scaled d	Isotropic	unscaled d	unscaled d	scaled d	scaled d	Isotropic	unscaled d	unscaled d	scaled d	scaled d	Isotropic	unscaled d	unscaled d	scaled d	scaled d	Isotropic	unscaled d	unscaled d	scaled d	scaled d	Isotropic	unscaled d
Compound	H-#	Expt d (ppm)	Shielding	ppm	deviation	ppm	deviation	Shielding	ppm	deviation	ppm	deviation	Shielding	ppm	deviation	ppm	deviation	Shielding	ppm	deviation	ppm	deviation	Shielding	ppm	deviation	ppm	deviation	Shielding	ppm	deviation	ppm	deviation	Shielding	ppm	deviation	ppm	deviation	Shielding	ppm	deviation	ppm	deviation	Shielding	ppm	deviation	ppm	deviation	Shielding	ppm
Nitromethane	5,6,7	4.33	27.431	4.45731	0.127308	4.32375	-0.00625219	27.4485	4.47387	0.143874	4.32496	-0.00504361	27.4246	4.47961	0.149612	4.3279	-0.00209739	27.5067	4.4743	0.144304	4.3262	-0.00380208	27.4976	4.48001	0.150007	4.3287	-0.0012986	27.5201	4.44282	0.11282	4.30554	-0.0244558	27.5325	4.45166	0.121655	4.3048	-0.0252011	27.5137	4.4529	0.122904	4.30481	-0.0251896	27.5925	4.45093	0.12093	4.29909	-0.0309086	27.5787	4.46142
Nitroethane	6,7,8	1.59	30.2819	1.60634	0.0163411	1.55821	-0.0317917	30.3139	1.60847	0.018474	1.55493	-0.0350658	30.2949	1.60928	0.0192788	1.55478	-0.0352221	30.3699	1.61114	0.0211372	1.55781	-0.0321938	30.3649	1.61274	0.0227399	1.55827	-0.0317279	30.3601	1.60282	0.0128199	1.5533	-0.0367045	30.3825	1.60166	0.011655	1.54882	-0.0411821	30.3647	1.60194	0.0119371	1.54866	-0.0413397	30.4356	1.60776	0.0177634	1.55292	-0.0370837	30.4308	1.60935
	9,10	4.42	27.3135	4.57472	0.154724	4.43765	0.0176462	27.3282	4.59421	0.174207	4.44128	0.0212843	27.3024	4.60178	0.181779	4.44593	0.0259319	27.3929	4.58814	0.168137	4.43626	0.0162632	27.3756	4.60201	0.182007	4.44658	0.026581	27.425	4.53795	0.117953	4.39774	-0.0222619	27.4355	4.54862	0.128622	4.39857	-0.0214333	27.412	4.5546	0.134604	4.40313	-0.0168719	27.4953	4.5481	0.128097	4.39294	-0.0270566	27.4793	4.56087
Acetaldehyde	4	9.8	21.7478	10.1405	0.340474	9.83662	0.0366226	21.7453	10.1771	0.377107	9.83835	0.0383516	21.7533	10.1509	0.350879	9.8071	0.00710237	21.8166	10.1644	0.364437	9.82798	0.0279796	21.8276	10.15	0.350007	9.80721	0.00720611	21.8245	10.1385	0.338453	9.82519	0.025192	21.819	10.1651	0.365122	9.82978	0.0297835	21.8252	10.1414	0.341404	9.80412	0.0041239	21.8879	10.1555	0.355497	9.80905	0.00905299	21.8945	10.1456
	5,6,7	2.21	29.5197	2.36861	0.158608	2.29763	0.0876342	29.5488	2.37364	0.163641	2.29463	0.0846315	29.5231	2.38108	0.171079	2.30044	0.0904396	29.6128	2.36824	0.158237	2.28985	0.0798451	29.604	2.37361	0.163607	2.29344	0.0834417	29.603	2.35999	0.149987	2.28707	0.077067	29.624	2.36012	0.150122	2.28226	0.0722634	29.6034	2.36317	0.15317	2.28458	0.0745768	29.6839	2.35953	0.14953	2.27904	0.0690373	29.6771	2.36299
Oxirane	4,5,6,7	2.69	29.1537	2.73457	0.0445744	2.65263	-0.0373651	29.1695	2.75291	0.0629073	2.66127	-0.0287261	29.1524	2.75178	0.0617788	2.65859	-0.0314148	29.2412	2.73984	0.0498372	2.64914	-0.0408554	29.2348	2.74281	0.0528065	2.65017	-0.0398274	29.3101	2.65285	-0.0371467	2.57088	-0.119115	29.3209	2.66317	-0.0268283	2.57532	-0.114684	29.3124	2.6542	-0.0357963	2.56593	-0.124069	29.3942	2.64922	-0.0407782	2.55885	-0.131154	29.3936	2.64652
Acetonitrile	4,5,6	2.01	29.6964	2.19184	0.181841	2.12616	0.116164	29.7286	2.19384	0.183841	2.12082	0.110816	29.7176	2.18655	0.176545	2.11249	0.102494	29.8061	2.1749	0.164904	2.10291	0.0929114	29.8029	2.17474	0.16474	2.10129	0.0912915	29.7789	2.18409	0.174087	2.1166	0.106602	29.8053	2.17879	0.168788	2.10691	0.0969121	29.7926	2.17397	0.16397	2.10167	0.0916691	29.87	2.17343	0.16343	2.09929	0.0892859	29.8676	2.17252
Cyclopropane	4-9	0.25	31.5385	0.349741	0.0997411	0.339261	0.0892614	31.5695	0.352924	0.102924	0.341177	0.0911765	31.5484	0.355745	0.105745	0.343698	0.0936976	31.6473	0.333754	0.0837539	0.322706	0.0727061	31.6416	0.335957	0.0859565	0.32461	0.0746101	31.6597	0.30327	0.0532699	0.293899	0.0438994	31.6597	0.324438	0.0744383	0.313735	0.0637354	31.6416	0.32497	0.0749704	0.314163	0.0641626	31.7264	0.31698	0.0669801	0.306167	0.0561667	31.7228	0.317302
Acetone	5-10	2.17	29.5973	2.29097	0.120974	2.22233	0.0523271	29.6267	2.29574	0.125741	2.21932	0.0493245	29.6065	2.2977	0.127695	2.21988	0.0498802	29.6918	2.2892	0.119204	2.21343	0.0434279	29.6882	2.28942	0.119423	2.2121	0.0421016	29.6705	2.29244	0.122437	2.2216	0.0516041	29.6905	2.29362	0.123622	2.21796	0.0479572	29.6743	2.29234	0.122337	2.2161	0.0460992	29.7534	2.28996	0.119963	2.21184	0.0418438	29.7496	2.29054
Oxetane	7,8	2.7	29.1909	2.69742	-0.00257557	2.6166	-0.0834019	29.2141	2.70836	0.0083573	2.61821	-0.0817932	29.1843	2.71983	0.0198288	2.62772	-0.0722827	29.2604	2.72064	0.0206372	2.63058	-0.0694198	29.2545	2.72311	0.0231065	2.63114	-0.0688621	29.2849	2.67805	-0.0219467	2.59531	-0.104694	29.3013	2.68277	-0.0172283	2.59427	-0.105731	29.2721	2.6945	-0.00549628	2.60489	-0.0951093	29.3496	2.69385	-0.00615324	2.60195	-0.0980509	29.3503	2.68977
	5,6,9,10	4.76	27.1447	4.74357	-0.0164256	4.60144	-0.158563	27.1585	4.76388	0.0038823	4.60531	-0.154689	27.1535	4.75068	-0.00932119	4.58979	-0.170211	27.2079	4.77319	0.0131872	4.61519	-0.144812	27.2107	4.76696	0.00695654	4.60596	-0.15404	27.2067	4.75625	-0.00374674	4.60929	-0.150707	27.2136	4.77057	0.0105717	4.61319	-0.146805	27.2098	4.7568	-0.00319628	4.5986	-0.161397	27.2548	4.7886	0.0285968	4.62524	-0.134761	27.264	4.77617
Methyl acetate	6-8	2.06	29.7206	2.16767	0.107674	2.10272	0.0427217	29.7496	2.17277	0.112774	2.10045	0.0404509	29.7266	2.17758	0.117579	2.10383	0.0438315	29.8124	2.16864	0.108637	2.09685	0.0368522	29.8044	2.17317	0.113173	2.09978	0.0397777	29.795	2.16799	0.107987	2.101	0.0409994	29.817	2.16712	0.107122	2.09563	0.0356303	29.7946	2.172	0.112004	2.09977	0.0397679	29.8736	2.1698	0.109797	2.09578	0.0357765	29.8669	2.17325
	9-11	3.67	28.1263	3.76201	0.0920078	3.64928	-0.020718	28.1443	3.77814	0.108141	3.65238	-0.0176187	28.1095	3.79465	0.124645	3.66613	-0.00386652	28.1884	3.79267	0.122671	3.66713	-0.00287236	28.1776	3.80004	0.13004	3.6717	0.00169953	28.201	3.76199	0.0919866	3.64575	-0.0242525	28.2116	3.77256	0.102555	3.6481	-0.0218982	28.1844	3.78224	0.112237	3.65645	-0.0135515	28.2572	3.78616	0.116163	3.657	-0.0129974	28.2494	3.79072
DMF	6	8.02	23.7583	8.12997	0.109974	7.88637	-0.133634	23.7587	8.16371	0.143707	7.89197	-0.12803	23.7391	8.16508	0.145079	7.88855	-0.131445	23.8168	8.16424	0.144237	7.89399	-0.126011	23.8071	8.17051	0.150507	7.89456	-0.125439	23.8346	8.12835	0.108353	7.8772	-0.142799	23.8291	8.15502	0.135022	7.88599	-0.134005	23.8079	8.1587	0.138704	7.88736	-0.132636	23.8853	8.1581	0.138097	7.87979	-0.140208	23.8763	8.16382
	7-9	2.89	28.9085	2.97974	0.0897411	2.89046	0.000455339	28.9338	2.98857	0.098574	2.8891	-0.000903846	28.9228	2.98135	0.0913455	2.88038	-0.00962276	28.9842	2.99684	0.106837	2.89764	0.00763755	28.9847	2.99291	0.102907	2.89183	0.00182585	28.9706	2.99239	0.102387	2.89993	0.00992685	28.9868	2.99736	0.107355	2.89847	0.00847496	28.9759	2.99067	0.10067	2.89121	0.00120755	29.0377	3.0057	0.115697	2.90316	0.0131607	29.0385	3.00162
	10-12	2.96	28.9071	2.98117	0.0211744	2.89185	-0.0681543	28.9267	2.99574	0.0357406	2.89602	-0.0639757	28.918	2.98615	0.0261455	2.88501	-0.0749853	28.9828	2.99827	0.0382705	2.89902	-0.0609766	28.9887	2.98887	0.0288732	2.88793	-0.0720713	28.9655	2.99749	0.0374866	2.90487	-0.0551307	28.9759	3.00819	0.0481883	2.90895	-0.0510491	28.9652	3.00144	0.0414371	2.90162	-0.0583839	29.0324	3.01103	0.0510301	2.90831	-0.0516879	29.0369	3.00325
Propionitrile	8,9	2.36	29.3554	2.53287	0.172874	2.45698	0.0969787	29.378	2.54441	0.184407	2.45971	0.099714	29.3713	2.53288	0.172879	2.4471	0.0870986	29.4617	2.51934	0.159337	2.43594	0.0759435	29.4596	2.51801	0.158007	2.43296	0.0729648	29.4372	2.52575	0.165753	2.44771	0.0877117	29.4554	2.52872	0.168722	2.4453	0.0853014	29.4478	2.5188	0.158804	2.43503	0.0750341	29.5319	2.5115	0.151497	2.42582	0.0658198	29.5285	2.51162
	5-7	1.3	30.5031	1.38521	0.0852078	1.3437	0.043701	30.5347	1.38771	0.0877073	1.34152	0.041516	30.5194	1.38481	0.0848121	1.33791	0.0379132	30.5884	1.39267	0.0926705	1.34657	0.0465711	30.5867	1.39087	0.0908732	1.3439	0.0438987	30.5645	1.39849	0.0984866	1.35528	0.0552757	30.588	1.39616	0.096155	1.3501	0.0500971	30.5728	1.39377	0.0937704	1.34742	0.0474168	30.6338	1.4096	0.109597	1.36151	0.0615099	30.6322	1.40795
Isoxazole	6	8.48	23.1062	8.78207	0.302074	8.51893	0.038926	23.1096	8.81281	0.332807	8.51946	0.0394638	23.078	8.82618	0.346179	8.52727	0.0472655	23.1848	8.79624	0.316237	8.50507	0.025069	23.1719	8.80571	0.325707	8.50831	0.0283077	23.2228	8.74015	0.260153	8.4701	-0.00990286	23.2238	8.76032	0.280322	8.47133	-0.00867346	23.1992	8.7674	0.287404	8.47582	-0.00418001	23.2908	8.7526	0.272597	8.45401	-0.0259886	23.2787	8.76142
	7	6.38	25.2946	6.59367	0.213674	6.3961	0.0160998	25.3094	6.61301	0.233007	6.39289	0.0128864	25.3035	6.60068	0.220679	6.37714	-0.00286419	25.3873	6.59374	0.213737	6.37547	-0.00452507	25.3904	6.58721	0.207207	6.36473	-0.0152659	25.3207	6.64225	0.262253	6.43702	0.0570187	25.3304	6.65372	0.273722	6.43422	0.0542214	25.3176	6.649	0.269004	6.42787	0.0478731	25.3925	6.6509	0.270897	6.42401	0.0440086	25.3916	6.64852
	8	8.31	23.3209	8.56737	0.257374	8.31066	0.000659342	23.3241	8.59831	0.288307	8.3121	0.00210364	23.2905	8.61368	0.303679	8.32196	0.0119622	23.3974	8.58364	0.273637	8.29951	-0.0104937	23.3835	8.59411	0.284107	8.30385	-0.00614582	23.4614	8.50155	0.191553	8.23887	-0.0711305	23.4652	8.51892	0.208922	8.23789	-0.0721099	23.4432	8.5234	0.213404	8.23993	-0.0700651	23.5218	8.5216	0.211597	8.23089	-0.0791083	23.5091	8.53102
Isobutylene	5,6	4.66	27.0083	4.87997	0.219974	4.73375	0.0737496	27.0257	4.89671	0.236707	4.73372	0.0737153	26.9941	4.91008	0.250079	4.74379	0.0837908	27.0754	4.90564	0.245637	4.74325	0.0832535	27.0695	4.90811	0.248107	4.74234	0.082343	27.0602	4.90275	0.242753	4.75127	0.0912664	27.069	4.91512	0.255122	4.75298	0.0929762	27.0406	4.926	0.266004	4.76218	0.102176	27.11	4.9334	0.273397	4.7651	0.105099	27.1036	4.93652
	7-12	1.73	30.0307	1.85754	0.127541	1.80188	0.0718812	30.0639	1.85851	0.128507	1.79664	0.0666449	30.0448	1.85938	0.129379	1.79641	0.0664078	30.1127	1.8683	0.138304	1.80646	0.0764603	30.107	1.87061	0.140607	1.80743	0.0774298	30.0898	1.87315	0.143153	1.81528	0.085276	30.1119	1.87219	0.142188	1.81043	0.0804265	30.0955	1.87114	0.141137	1.80891	0.0789073	30.1571	1.8863	0.156297	1.82195	0.0919478	30.1554	1.88469
2-Butyne	5-10	1.75	29.9273	1.96101	0.211008	1.90225	0.152248	29.9595	1.96294	0.212941	1.8976	0.147602	29.9455	1.95871	0.208712	1.89238	0.142377	30.0262	1.9548	0.204804	1.8901	0.140097	30.0232	1.95437	0.204373	1.88837	0.138367	30.0136	1.94939	0.199387	1.88915	0.139154	30.0357	1.94839	0.198388	1.88411	0.134113	30.0217	1.94494	0.194937	1.88025	0.130253	30.0941	1.94926	0.199263	1.88277	0.132766	30.0921	1.94799
t-Butyl nitrate	8-16	1.62	30.2034	1.68486	0.0648633	1.63438	0.0143776	30.2357	1.68669	0.0666851	1.63054	0.010542	30.2222	1.682	0.062001	1.62504	0.00503727	30.293	1.68801	0.068015	1.63214	0.0121392	30.2873	1.69027	0.0702732	1.63319	0.0131869	30.2641	1.69889	0.0788866	1.64639	0.0263938	30.2837	1.70039	0.0803883	1.64429	0.0242941	30.2708	1.6958	0.0758037	1.63941	0.0194052	30.3372	1.70617	0.0861745	1.64797	0.0279702	30.3348	1.70531
THF	6-9	3.75	28.0364	3.85187	0.101874	3.73646	-0.0135442	28.0495	3.87291	0.122907	3.74399	-0.00600647	28.0341	3.87013	0.120129	3.73906	-0.0109396	28.1008	3.88024	0.130237	3.7518	0.00179572	28.0974	3.88021	0.130207	3.74916	-0.000841304	28.1208	3.84215	0.0921533	3.72344	-0.0265628	28.1257	3.85842	0.108422	3.73114	-0.0188642	28.1129	3.85375	0.103754	3.72559	-0.0244133	28.1794	3.86395	0.113947	3.73213	-0.0178676	28.173	3.86717
	10-13	1.85	29.9613	1.92697	0.0769744	1.86923	0.0192341	29.9866	1.93581	0.0858073	1.87137	0.0213719	29.96	1.94413	0.0941288	1.87829	0.0282876	30.0375	1.94354	0.0935372	1.8792	0.0292033	30.0321	1.94551	0.0955065	1.8798	0.0298001	30.0494	1.91355	0.0635533	1.85443	0.00442766	30.0657	1.91847	0.0684717	1.85518	0.00518302	30.0415	1.9251	0.0751037	1.86108	0.0110792	30.1144	1.92905	0.0790468	1.86324	0.0132394	30.1067	1.93342
DMAc	7-9	2.94	28.8545	3.03381	0.0938078	2.9429	0.00290194	28.8752	3.04721	0.107207	2.94578	0.00577782	28.8669	3.03728	0.0972788	2.93442	-0.0055837	28.9317	3.0493	0.109304	2.94837	0.00836749	28.9379	3.03971	0.0997065	2.93705	-0.00295475	28.9199	3.04305	0.103053	2.94903	0.009028	28.9316	3.05256	0.112555	2.95185	0.011854	28.9224	3.0442	0.104204	2.94296	0.00296049	28.9888	3.0546	0.114597	2.95039	0.0103925	28.9945	3.04562
	10-12	3.01	28.867	3.02131	0.0113078	2.93078	-0.0792235	28.893	3.02941	0.0194073	2.92857	-0.0814297	28.8855	3.01871	0.00871215	2.91648	-0.0935216	28.9418	3.0392	0.0292039	2.9386	-0.0713982	28.9428	3.03481	0.0248065	2.93231	-0.0776893	28.9133	3.04969	0.0396866	2.95546	-0.0545436	28.9291	3.05502	0.0450217	2.95424	-0.0557607	28.9236	3.04304	0.0330371	2.94183	-0.0681674	28.9782	3.06516	0.0551634	2.9606	-0.0494013	28.981	3.05909
	13-15	2.08	29.7871	2.10114	0.0211411	2.03818	-0.0418181	29.817	2.10541	0.0254073	2.03533	-0.0446734	29.798	2.10615	0.0261455	2.03482	-0.0451826	29.8777	2.10334	0.0233372	2.03371	-0.0462863	29.8739	2.10371	0.0237065	2.03266	-0.0473428	29.8563	2.10665	0.0266533	2.04156	-0.0384388	29.8747	2.10946	0.029455	2.03987	-0.040134	29.8578	2.1088	0.0288037	2.03867	-0.0413303	29.9333	2.11013	0.0301301	2.03815	-0.0418547	29.9289	2.11122
Cyclobutanone	6-9	3.09	28.6232	3.26507	0.175074	3.16724	0.0772389	28.6488	3.27361	0.183607	3.16464	0.0746419	28.6439	3.26028	0.170279	3.14986	0.059864	28.7109	3.27014	0.180137	3.16189	0.0718909	28.7176	3.26001	0.170007	3.1499	0.059905	28.7325	3.23045	0.140453	3.13064	0.0406377	28.7516	3.23252	0.142522	3.12588	0.0358837	28.7439	3.2227	0.132704	3.11552	0.025524	28.8083	3.2351	0.145097	3.12473	0.0347349	28.812	3.22812
	10,11	2.01	29.7534	2.13487	0.124874	2.0709	0.0609045	29.7763	2.14611	0.136107	2.07467	0.0646719	29.7508	2.15338	0.143379	2.08045	0.070451	29.8516	2.12944	0.119437	2.05895	0.0489497	29.842	2.13561	0.125607	2.06348	0.0534798	29.8322	2.13075	0.120753	2.06492	0.0549165	29.8462	2.13792	0.127922	2.06739	0.0573936	29.8238	2.1428	0.132804	2.07154	0.061539	29.9145	2.1289	0.118897	2.05627	0.0462718	29.9065	2.13362
Butyrolactone	7,8	2.5	29.41	2.47827	-0.0217256	2.40401	-0.0959852	29.4351	2.48731	-0.0126927	2.40451	-0.0954853	29.4087	2.49548	-0.00452119	2.41097	-0.0890347	29.5114	2.46964	-0.0303628	2.38789	-0.112111	29.5015	2.47611	-0.0238935	2.39248	-0.10752	29.5054	2.45755	-0.0424467	2.38162	-0.118381	29.5232	2.46092	-0.0390783	2.37974	-0.120262	29.5018	2.46485	-0.0351463	2.38288	-0.117122	29.5943	2.4491	-0.0509032	2.36555	-0.134452	29.5832	2.45692
	9,10	2.27	29.6399	2.24832	-0.0216756	2.18096	-0.089045	29.6648	2.25761	-0.0123927	2.18246	-0.0875395	29.6394	2.26483	-0.00517119	2.18813	-0.0818734	29.7246	2.25649	-0.0135128	2.18179	-0.0882058	29.7173	2.26026	-0.00974346	2.18392	-0.0860801	29.729	2.234	-0.0359967	2.16498	-0.105024	29.7452	2.23892	-0.0310783	2.16506	-0.104938	29.7239	2.24265	-0.0273463	2.16807	-0.101932	29.8046	2.2388	-0.0312032	2.16242	-0.107577	29.7958	2.24437
	11,12	4.35	27.5401	4.34822	-0.00177557	4.21793	-0.132067	27.549	4.37346	0.0234573	4.22788	-0.122118	27.5157	4.38848	0.0384788	4.23986	-0.110144	27.6073	4.37379	0.0237872	4.22901	-0.120991	27.5939	4.38371	0.0337065	4.23565	-0.114346	27.6404	4.3226	-0.0273967	4.18904	-0.160958	27.6444	4.33967	-0.0103283	4.19651	-0.15349	27.621	4.34565	-0.00434628	4.20113	-0.148873	27.7059	4.3375	-0.0125032	4.18953	-0.160472	27.6914	4.34872
2-Cyanopropane	6	2.7	29.0619	2.82637	0.126374	2.74168	0.0416842	29.0807	2.84171	0.141707	2.74712	0.0471181	29.0745	2.82968	0.129679	2.73385	0.033847	29.1694	2.81164	0.111637	2.71857	0.0185679	29.1629	2.81471	0.114707	2.71964	0.0196443	29.1568	2.80615	0.106153	2.71945	0.0194478	29.1695	2.81462	0.114622	2.72177	0.0217698	29.1614	2.8052	0.105204	2.71191	0.0119091	29.2531	2.7903	0.0902968	2.69511	-0.00489119	29.2469	2.79322
	7-12	1.33	30.4824	1.40587	0.0758744	1.36375	0.0337484	30.5163	1.40614	0.0761406	1.35934	0.0293358	30.5002	1.40398	0.0739788	1.35643	0.0264307	30.5662	1.41484	0.0848372	1.368	0.038004	30.5636	1.41401	0.0840065	1.36625	0.0362507	30.539	1.42399	0.0939866	1.37999	0.0499878	30.5613	1.42279	0.0927883	1.37585	0.0458518	30.5457	1.42087	0.0908704	1.37362	0.0436155	30.6069	1.43653	0.10653	1.38752	0.0575244	30.6045	1.43565
Furan	6,7	7.45	24.1751	7.71317	0.263174	7.48205	0.0320548	24.176	7.74641	0.296407	7.48856	0.03856	24.1408	7.76338	0.313379	7.50046	0.050459	24.2404	7.74064	0.290637	7.48441	0.0344109	24.2239	7.75371	0.303707	7.49184	0.0418374	24.2746	7.68835	0.238353	7.4508	0.000796005	24.2801	7.70402	0.254022	7.44987	-0.000127073	24.2422	7.7244	0.274404	7.46751	0.0175078	24.3318	7.7116	0.261597	7.44852	-0.00147601	24.3109	7.72922
	8,9	6.4	25.2615	6.62677	0.226774	6.42821	0.028208	25.2759	6.64651	0.246507	6.42527	0.0252713	25.2473	6.65688	0.256879	6.43143	0.0314325	25.3366	6.64444	0.244437	6.4245	0.0244967	25.3325	6.64511	0.245107	6.42068	0.0206786	25.3339	6.62905	0.229053	6.42423	0.0242266	25.3443	6.63982	0.239822	6.42078	0.0207799	25.3154	6.6512	0.251204	6.43	0.0299999	25.3925	6.6509	0.250897	6.42401	0.0240086	25.3808	6.65932
3-Butyn-2-one	6-8	2.38	29.3583	2.53001	0.150008	2.4542	0.0741979	29.3857	2.53671	0.156707	2.45227	0.0722703	29.3705	2.53368	0.153679	2.44787	0.0678716	29.4558	2.52527	0.145271	2.44168	0.0616804	29.4476	2.53001	0.150007	2.44456	0.0645596	29.428	2.53499	0.154987	2.45666	0.0766597	29.4477	2.53639	0.156388	2.45272	0.0727152	29.4333	2.5333	0.153304	2.44905	0.0690519	29.5105	2.53286	0.152863	2.44646	0.0664575	29.5033	2.53679
	9	3.21	28.428	3.46027	0.250274	3.35659	0.14659	28.4536	3.46881	0.258807	3.35334	0.143344	28.4114	3.49278	0.282779	3.37449	0.16449	28.6581	3.32294	0.112937	3.21294	0.00294316	28.6236	3.35401	0.144007	3.24073	0.0307303	28.5446	3.41835	0.208353	3.31273	0.102732	28.5652	3.41892	0.208922	3.30613	0.0961345	28.5287	3.4379	0.227904	3.32357	0.113567	28.7444	3.299	0.0889968	3.18646	-0.0235449	28.7184	3.32172
Pyrimidine	1	9.21	22.3854	9.50287	0.292874	9.21813	0.00812777	22.3805	9.54191	0.331907	9.22429	0.0142949	22.3606	9.54358	0.333579	9.22037	0.0103696	22.4341	9.54694	0.336937	9.23092	0.0209197	22.4158	9.56181	0.351807	9.23887	0.0288716	22.4551	9.50785	0.297853	9.21408	0.0040765	22.4515	9.53262	0.322622	9.21815	0.00814906	22.4361	9.5305	0.320504	9.21354	0.00354103	22.4955	9.5479	0.337897	9.22218	0.0121806	22.4863	9.55382
	8,9	8.76	22.8602	9.02807	0.268074	8.75755	-0.0024452	22.8624	9.06001	0.300007	8.75844	-0.00156452	22.841	9.06318	0.303179	8.75624	-0.00376086	22.913	9.06804	0.308037	8.76787	0.00787201	22.9024	9.07521	0.315207	8.76871	0.00870578	22.9278	9.03515	0.275153	8.75598	-0.00401786	22.9286	9.05552	0.295522	8.75679	-0.00321184	22.9103	9.0563	0.296304	8.75511	-0.00488816	22.9686	9.0748	0.314797	8.76522	0.0052199	22.9622	9.07792
	10	7.34	24.3342	7.55407	0.214074	7.32772	-0.0122779	24.3471	7.57531	0.235307	7.32316	-0.0168447	24.3395	7.56468	0.224679	7.30849	-0.0315117	24.4113	7.56974	0.229737	7.31917	-0.0208321	24.4099	7.56771	0.227707	7.31212	-0.0278808	24.3926	7.57035	0.230353	7.33644	-0.00355799	24.4004	7.58372	0.243722	7.33354	-0.00645848	24.3908	7.5758	0.235804	7.32385	-0.0161501	24.4527	7.5907	0.250697	7.33175	-0.00825163	24.4495	7.59062
1,4-Pyrazine	7-10	8.6	23.0294	8.85887	0.258874	8.59342	-0.00657524	23.0333	8.88911	0.289107	8.59322	-0.00677594	23.0195	8.88468	0.284679	8.58378	-0.0162157	23.0894	8.89164	0.291637	8.59731	-0.0026889	23.0865	8.89111	0.291107	8.59082	-0.00917653	23.1047	8.85825	0.258253	8.58455	-0.0154519	23.107	8.87712	0.277122	8.58427	-0.0157266	23.0982	8.8684	0.268404	8.57346	-0.026539	23.151	8.8924	0.292397	8.58904	-0.0109577	23.1506	8.88952
1,2-Pyrazine	7,8	7.49	24.2473	7.64097	0.150974	7.41202	-0.0779818	24.2595	7.66291	0.172907	7.40784	-0.0821606	24.2469	7.65728	0.167279	7.39795	-0.0920477	24.3176	7.66344	0.173437	7.40977	-0.0802337	24.3172	7.66041	0.170407	7.40169	-0.0883116	24.3078	7.65515	0.165153	7.41862	-0.0713782	24.3161	7.66802	0.178022	7.41506	-0.0749395	24.3034	7.6632	0.173204	7.40834	-0.0816569	24.3657	7.6777	0.187697	7.41578	-0.0742195	24.3638	7.67632
	9,10	9.23	22.3687	9.51957	0.289574	9.23433	0.00432737	22.3706	9.55181	0.321807	9.23387	0.0038654	22.3574	9.54678	0.316779	9.22346	-0.00653878	22.4244	9.55664	0.326637	9.2403	0.0102986	22.4181	9.55951	0.329507	9.23665	0.00664932	22.4541	9.50885	0.278853	9.21505	-0.0149544	22.4543	9.52982	0.299822	9.21544	-0.0145586	22.4433	9.5233	0.293304	9.20658	-0.0234195	22.4985	9.5449	0.314897	9.21928	-0.010717	22.493	9.54712
Cyclopentane	6-15	1.5	30.2767	1.61161	0.111614	1.56332	0.0633236	30.3032	1.61921	0.119207	1.56531	0.0653103	30.2794	1.62478	0.124779	1.56975	0.069753	30.3523	1.62872	0.128717	1.5748	0.0748043	30.3477	1.62989	0.129887	1.57484	0.0748397	30.3621	1.60085	0.100853	1.55139	0.0513896	30.3786	1.6055	0.105502	1.55254	0.0525376	30.3561	1.61046	0.110464	1.5569	0.0569034	30.4289	1.6145	0.114497	1.55942	0.05942	30.424	1.61608
2-Methyl-2-butene	6-8	1.6	30.1447	1.74354	0.143541	1.6913	0.0912972	30.1772	1.74521	0.145207	1.68712	0.0871162	30.1614	1.74278	0.142779	1.68376	0.0837567	30.2265	1.75454	0.154537	1.69646	0.0964595	30.2231	1.75451	0.154507	1.69525	0.0952509	30.2009	1.76202	0.16202	1.70758	0.107576	30.2223	1.76182	0.161822	1.7037	0.103701	30.208	1.7586	0.158604	1.70012	0.100117	30.2734	1.77	0.169997	1.70962	0.109615	30.2705	1.76965
	9	5.19	26.4646	5.42367	0.233674	5.26116	0.071158	26.4785	5.44391	0.253907	5.2627	0.0727011	26.4581	5.44608	0.256079	5.26164	0.0716383	26.5307	5.45034	0.260337	5.26992	0.0799231	26.5227	5.45491	0.264907	5.27068	0.0806757	26.5141	5.44885	0.258853	5.28049	0.0904928	26.5224	5.46172	0.271722	5.28154	0.0915444	26.502	5.4646	0.274604	5.28286	0.0928635	26.5704	5.473	0.282997	5.28629	0.0962914	26.5628	5.47732
	10-12	1.56	30.1412	1.74704	0.187041	1.69469	0.134692	30.1735	1.74894	0.188941	1.69073	0.130725	30.1588	1.74541	0.185412	1.6863	0.126301	30.2241	1.75694	0.196937	1.69878	0.13878	30.221	1.75661	0.196607	1.69728	0.13728	30.2113	1.75162	0.19162	1.6975	0.137498	30.2326	1.75149	0.191488	1.69371	0.133708	30.2193	1.7473	0.187304	1.68919	0.129192	30.2845	1.7589	0.198897	1.69889	0.138894	30.2818	1.75832
	13-15	1.68	30.1037	1.78457	0.104574	1.7311	0.051101	30.1365	1.78587	0.105874	1.72643	0.0464293	30.1192	1.78495	0.104945	1.7245	0.0444953	30.1843	1.7967	0.116704	1.73723	0.0572304	30.181	1.79664	0.11664	1.73596	0.0559612	30.1653	1.79762	0.11762	1.74208	0.0620765	30.1863	1.79779	0.117788	1.73848	0.0584809	30.1702	1.79637	0.11637	1.73663	0.0566272	30.2336	1.80983	0.12983	1.74809	0.0680897	30.2308	1.80935
MTBE	7-9	3.21	28.594	3.29427	0.0842744	3.19556	-0.0144361	28.6187	3.30371	0.0937073	3.19374	-0.0162601	28.5991	3.30505	0.0950455	3.19311	-0.0168854	28.6547	3.32634	0.116337	3.21623	0.00623062	28.6525	3.32514	0.11514	3.21284	0.00283853	28.6478	3.31515	0.105153	3.21272	0.00272057	28.6611	3.32302	0.113022	3.2134	0.00339818	28.646	3.32064	0.110637	3.2102	0.000200284	28.7025	3.3409	0.130897	3.22693	0.0169257	28.7012	3.33895
	10-18	1.19	30.6756	1.21263	0.02263	1.17629	-0.0137056	30.7091	1.21334	0.0233406	1.17295	-0.0170467	30.6902	1.21402	0.0240233	1.17291	-0.0170917	30.7526	1.22841	0.038415	1.18775	-0.00224733	30.7497	1.22792	0.0379176	1.18645	-0.00355333	30.7176	1.24532	0.0553199	1.20684	0.0168416	30.7386	1.24548	0.0554772	1.20439	0.0143901	30.7225	1.24409	0.0540926	1.20272	0.0127169	30.7806	1.26279	0.0727856	1.21971	0.0297071	30.78	1.26014
Tetrahydropyran	2,3	1.64	30.2253	1.66297	0.0229744	1.61314	-0.0268554	30.2523	1.67016	0.0301573	1.61456	-0.0254356	30.2383	1.66593	0.0259288	1.60951	-0.0304906	30.3072	1.67389	0.0338872	1.61848	-0.0215209	30.3068	1.67086	0.0308565	1.61443	-0.025574	30.2843	1.6787	0.0387033	1.62683	-0.0131659	30.2958	1.68837	0.0483717	1.63267	-0.00732619	30.2841	1.6825	0.0425037	1.62655	-0.0134525	30.3566	1.6868	0.0467968	1.62925	-0.0107465	30.3523	1.68787
	9-12	1.57	30.3203	1.56802	-0.00197557	1.52104	-0.0489603	30.3457	1.57666	0.0066573	1.52418	-0.0458234	30.3285	1.57573	0.00572881	1.52236	-0.0476359	30.3944	1.58659	0.0165872	1.53407	-0.0359311	30.3961	1.58151	0.0115065	1.52809	-0.0419063	30.3934	1.5696	-0.00039674	1.52111	-0.0488949	30.406	1.57817	0.00817168	1.52611	-0.0438908	30.3896	1.577	0.00700372	1.52456	-0.0454438	30.4596	1.58385	0.0138468	1.52982	-0.0401845	30.4566	1.58347
	13-16	3.65	28.2978	3.59047	-0.0595256	3.48289	-0.167112	28.3094	3.61301	-0.0369927	3.49274	-0.157255	28.2964	3.60783	-0.0421712	3.48564	-0.164356	28.3574	3.62364	-0.0263628	3.50369	-0.14631	28.3569	3.62071	-0.0292935	3.49842	-0.151577	28.3607	3.6022	-0.0477967	3.4909	-0.159099	28.3629	3.62127	-0.0287283	3.50181	-0.148191	28.3526	3.61405	-0.0359463	3.49386	-0.156141	28.4178	3.62565	-0.0243532	3.50196	-0.148038	28.4139	3.62622
N-Methylpyrrolidine	7-9	2.38	29.556	2.33227	-0.0477256	2.26239	-0.11761	29.583	2.33937	-0.040626	2.26151	-0.118495	29.5712	2.33301	-0.0469879	2.254	-0.125999	29.6216	2.35947	-0.0205295	2.28137	-0.0986314	29.6258	2.35184	-0.0281601	2.27241	-0.10759	29.6403	2.32269	-0.0573134	2.25092	-0.129081	29.6557	2.32842	-0.0515783	2.25161	-0.128391	29.6422	2.32444	-0.0555629	2.24713	-0.132868	29.6986	2.34476	-0.0352366	2.26477	-0.115226	29.6991	2.34099
	10-13	2.5	29.4261	2.46217	-0.0378256	2.3884	-0.111603	29.4399	2.48246	-0.0175427	2.39983	-0.100174	29.4336	2.47063	-0.0293712	2.38696	-0.113043	29.4886	2.49244	-0.00756278	2.40993	-0.0900661	29.4916	2.48601	-0.0139935	2.40205	-0.0979544	29.5405	2.42245	-0.0775467	2.3476	-0.152396	29.5478	2.43637	-0.0636283	2.356	-0.144002	29.5362	2.43035	-0.0696463	2.34953	-0.150474	29.6014	2.44195	-0.0580532	2.35864	-0.141358	29.6004	2.43967
	14-17	1.81	30.1096	1.77862	-0.0313756	1.72533	-0.0846707	30.1347	1.78776	-0.0222427	1.72825	-0.0817501	30.1146	1.78963	-0.0203712	1.72902	-0.08098	30.1881	1.79299	-0.0170128	1.73364	-0.0763633	30.183	1.79461	-0.0153935	1.734	-0.0760035	30.1868	1.77615	-0.0338467	1.72127	-0.0887269	30.2022	1.78187	-0.0281283	1.72309	-0.0869107	30.183	1.78365	-0.0263463	1.72433	-0.0856665	30.2539	1.78945	-0.0205532	1.7284	-0.0815983	30.2478	1.79227
Cyclopentanone	7-10	2.17	29.6404	2.24792	0.0779244	2.18057	0.010567	29.6678	2.25461	0.0846073	2.17956	0.00956034	29.6387	2.26548	0.0954788	2.18875	0.0187546	29.7439	2.23714	0.0671372	2.16308	-0.00691528	29.7296	2.24801	0.0780065	2.17208	0.00208367	29.7276	2.2354	0.0654033	2.16633	-0.00366696	29.7473	2.23687	0.0668717	2.16308	-0.00692071	29.7211	2.24555	0.0755537	2.17087	0.000871756	29.82	2.2234	0.0533968	2.14755	-0.022452	29.8081	2.23202
	11-14	1.96	29.8718	2.01642	0.0564244	1.956	-0.00399625	29.8972	2.02516	0.0651573	1.95775	-0.00225218	29.8738	2.03038	0.0703788	1.96162	0.00161665	29.9551	2.02594	0.0659372	1.95888	-0.00112425	29.948	2.02961	0.0696065	1.96106	0.00105978	29.9562	2.00675	0.0467533	1.94475	-0.0152521	29.9726	2.01152	0.0515217	1.94516	-0.0148366	29.9502	2.01645	0.0564537	1.94939	-0.0106089	30.0309	2.0125	0.0524968	1.94384	-0.0161574	30.0243	2.01577
Pivalonitrile	7-15	1.37	30.4678	1.42045	0.0504522	1.37789	0.0078894	30.5014	1.42097	0.050974	1.37368	0.00367536	30.4851	1.41905	0.0490455	1.37099	0.000987138	30.5509	1.43016	0.0601594	1.38282	0.0128191	30.5482	1.42945	0.059451	1.38117	0.0111735	30.5209	1.44206	0.0720644	1.39751	0.027507	30.5422	1.44191	0.0719106	1.39434	0.0243432	30.527	1.43961	0.0696148	1.39174	0.0217365	30.5892	1.45424	0.0842412	1.40463	0.0346313	30.5868	1.45335
Cyclopentenone	7	6.22	25.6012	6.28707	0.0670744	6.09869	-0.121313	25.6141	6.30831	0.0883073	6.09833	-0.121671	25.5727	6.33148	0.111479	6.11705	-0.102947	25.6906	6.29044	0.0704372	6.08221	-0.137785	25.673	6.30461	0.0846065	6.09168	-0.128322	25.6504	6.31255	0.0925533	6.11751	-0.102494	25.6583	6.32582	0.105822	6.11714	-0.102861	25.6235	6.3431	0.123104	6.13215	-0.0878534	25.7196	6.3238	0.103797	6.10807	-0.111933	25.7019	6.33822
	8	7.73	23.8431	8.04517	0.315174	7.80411	0.0741067	23.8522	8.07021	0.340207	7.80158	0.071582	23.8223	8.08188	0.351879	7.80817	0.0781725	23.917	8.06404	0.334037	7.79711	0.0671059	23.9049	8.07271	0.342707	7.80006	0.0700636	23.9399	8.02305	0.293053	7.77515	0.0451543	23.9457	8.03842	0.308422	7.77324	0.0432414	23.9192	8.0474	0.317404	7.77977	0.0497655	24.0034	8.04	0.309997	7.76572	0.035721	23.9913	8.04882
	9,10	2.7	29.0777	2.81057	0.110574	2.72636	0.0263576	29.1014	2.82101	0.121007	2.72711	0.0271071	29.0848	2.81938	0.119379	2.7239	0.0238958	29.1668	2.81424	0.114237	2.72108	0.0210819	29.1586	2.81901	0.119007	2.7238	0.023799	29.1623	2.80065	0.100653	2.71412	0.0141178	29.1769	2.80722	0.107222	2.71461	0.014614	29.1607	2.8059	0.105904	2.71259	0.0125858	29.2371	2.8063	0.106297	2.71056	0.010563	29.2306	2.80952
	11,12	2.37	29.5265	2.36177	-0.00822557	2.29101	-0.0789944	29.5504	2.37201	0.0020073	2.29305	-0.0769474	29.5211	2.38308	0.0130788	2.30237	-0.0676281	29.6323	2.34874	-0.0212628	2.27099	-0.0990094	29.6124	2.36521	-0.00479346	2.28533	-0.0846746	29.6189	2.34405	-0.0259467	2.27163	-0.0983741	29.636	2.34812	-0.0218783	2.27066	-0.0993407	29.6092	2.3574	-0.0125963	2.279	-0.0909981	29.7089	2.3345	-0.0355032	2.25486	-0.115142	29.6939	2.34622
N-Methylpyrrole	1,8,9	3.67	28.2359	3.65234	-0.0176589	3.5429	-0.127099	28.2638	3.65864	-0.0113594	3.53686	-0.133141	28.2434	3.66078	-0.00922119	3.5368	-0.1332	28.3052	3.67587	0.00587055	3.55419	-0.115806	28.3014	3.67617	0.0061732	3.55202	-0.117984	28.287	3.67592	0.00591993	3.56234	-0.10766	28.3013	3.68279	0.0127883	3.5613	-0.108704	28.2862	3.68044	0.0104371	3.55803	-0.111966	28.3404	3.70296	0.0329634	3.57664	-0.0933592	28.3387	3.70142
	10,11	6.61	25.1225	6.76577	0.155774	6.56304	-0.046957	25.1341	6.78831	0.178307	6.56235	-0.0476486	25.1084	6.79578	0.185779	6.56563	-0.0443716	25.1803	6.80074	0.190737	6.57562	-0.0343771	25.1706	6.80701	0.197007	6.57711	-0.0328893	25.2004	6.76255	0.152553	6.5536	-0.0563983	25.203	6.78112	0.171122	6.55742	-0.0525814	25.1784	6.7882	0.178204	6.56244	-0.0475564	25.2392	6.8042	0.194197	6.57208	-0.037921	25.2354	6.80472
	12,13	6.14	25.636	6.25227	0.112274	6.06493	-0.0750704	25.6516	6.27081	0.130807	6.06208	-0.0779231	25.6123	6.29188	0.151879	6.07879	-0.0612062	25.7043	6.27674	0.136737	6.06897	-0.0710319	25.6867	6.29091	0.150907	6.07844	-0.0615589	25.7099	6.25305	0.113053	6.05984	-0.0801556	25.7194	6.26472	0.124722	6.05805	-0.0819459	25.6838	6.2828	0.142804	6.07385	-0.0661479	25.7525	6.2909	0.150897	6.07629	-0.0637104	25.7439	6.29622
Pyridine	7,8	8.62	23.0079	8.88037	0.260374	8.61428	-0.00571947	23.0116	8.91081	0.290807	8.6142	-0.00579825	22.987	8.91718	0.297179	8.61518	-0.00481632	23.0631	8.91794	0.297937	8.62274	0.00274053	23.0527	8.92491	0.304907	8.62348	0.00348193	23.0755	8.88745	0.267453	8.61285	-0.00715418	23.0765	8.90762	0.287622	8.61377	-0.00623275	23.0687	8.8979	0.277904	8.60198	-0.0180201	23.1157	8.9277	0.307697	8.62314	0.00313806	23.1097	8.93042
	9,10	7.3	24.3626	7.52567	0.225674	7.30017	0.000173117	24.3745	7.54791	0.247907	7.29667	-0.00333269	24.3563	7.54788	0.247879	7.29226	-0.00774269	24.4325	7.54854	0.248537	7.29867	-0.00133034	24.4282	7.54941	0.249407	7.29444	-0.00556273	24.4234	7.53955	0.239553	7.30659	0.00659368	24.4305	7.55362	0.253622	7.30443	0.00443449	24.4188	7.5478	0.247804	7.29678	-0.00321891	24.4766	7.5668	0.266797	7.30866	0.00866369	24.4717	7.56842
	11	7.69	23.9455	7.94277	0.252774	7.70478	0.014775	23.9573	7.96511	0.275107	7.69998	0.00998037	23.934	7.97018	0.280179	7.70026	0.0102554	24.0092	7.97184	0.281837	7.70796	0.0179578	24.0033	7.97431	0.284307	7.70499	0.0149869	24.0016	7.96135	0.271353	7.71536	0.0253608	24.009	7.97512	0.285122	7.71203	0.0220296	23.9927	7.9739	0.283904	7.70871	0.01871	24.0498	7.9936	0.303597	7.7209	0.0309039	24.0449	7.99522
t-Butylethylene	7	4.91	26.8538	5.03447	0.124474	4.88362	-0.0263799	26.8708	5.05161	0.141607	4.88346	-0.0265407	26.8399	5.06428	0.154279	4.89277	-0.0172314	26.9213	5.05974	0.149737	4.89225	-0.0177474	26.9152	5.06241	0.152407	4.89143	-0.0185682	26.8596	5.10335	0.193353	4.94567	0.0356682	26.8679	5.11622	0.206222	4.94744	0.0374421	26.8401	5.1265	0.216504	4.95601	0.046008	26.9109	5.1325	0.222497	4.95741	0.0474072	26.9015	5.13862
(3,3-Dimethyl-	8	4.83	26.8258	5.06247	0.232474	4.91078	0.0807811	26.8422	5.08021	0.250207	4.91111	0.0811073	26.8135	5.09068	0.260679	4.91827	0.0882745	26.8947	5.08634	0.256337	4.91797	0.0879721	26.8889	5.08871	0.258707	4.91684	0.0868435	26.8827	5.08025	0.250253	4.92328	0.0932819	26.8912	5.09292	0.262922	4.92491	0.0949108	26.8629	5.1037	0.273704	4.93397	0.103966	26.9341	5.1093	0.279297	4.935	0.104999	26.9243	5.11582
1-butene)	9	5.86	25.7765	6.11177	0.251774	5.92864	0.0686396	25.7886	6.13381	0.273807	5.92964	0.0696371	25.7584	6.14578	0.285779	5.93764	0.0776418	25.8343	6.14674	0.286737	5.94327	0.0832713	25.8256	6.15201	0.292007	5.94423	0.0842322	25.7931	6.16985	0.309853	5.97922	0.119215	25.7989	6.18522	0.325222	5.98118	0.121177	25.7705	6.1961	0.336104	5.99004	0.130036	25.837	6.2064	0.346397	5.99467	0.134672	25.8272	6.21292
	10-18	1.01	30.8026	1.08569	0.0756855	1.05315	0.0431538	30.8369	1.08549	0.0754851	1.04935	0.0393536	30.8176	1.08658	0.0765788	1.04978	0.03978	30.8826	1.09847	0.0884705	1.06211	0.0521096	30.8781	1.09946	0.0894621	1.06233	0.0523295	30.8487	1.11425	0.104253	1.07982	0.0698247	30.8699	1.11427	0.104266	1.07751	0.0675075	30.8509	1.1157	0.105704	1.0786	0.068598	30.9147	1.12865	0.118652	1.09015	0.0801496	30.9114	1.12871
Cyclohexane	7-18	1.43	30.4044	1.48389	0.0538911	1.43943	0.00942739	30.433	1.48941	0.0594073	1.43983	0.00983082	30.4141	1.4901	0.0600955	1.43963	0.00963091	30.4835	1.49757	0.0675705	1.448	0.0179988	30.4792	1.49846	0.0684565	1.44785	0.0178485	30.464	1.49894	0.0689366	1.45262	0.022622	30.4805	1.50366	0.073655	1.45405	0.0240508	30.4617	1.5049	0.0749037	1.45485	0.0248541	30.5338	1.50961	0.0796134	1.45811	0.0281146	30.5287	1.51137
t-Butylacetylene	7	2.07	29.9307	1.95757	-0.112426	1.89892	-0.171083	29.9584	1.96401	-0.105993	1.89863	-0.171367	29.9144	1.98978	-0.0802212	1.92239	-0.147608	30.09	1.89104	-0.178963	1.82844	-0.241559	30.0755	1.90211	-0.167893	1.83787	-0.232134	29.9448	2.01815	-0.0518467	1.9558	-0.114204	29.9659	2.01822	-0.0517783	1.95164	-0.118358	29.9227	2.0439	-0.0260963	1.97593	-0.0940718	30.0778	1.9656	-0.104403	1.89854	-0.171457	30.0684	1.97172
	8-16	1.25	30.5989	1.28935	0.0393522	1.25072	0.000717712	30.6321	1.29032	0.0403184	1.24737	-0.00263119	30.6141	1.29005	0.0400455	1.24636	-0.00364406	30.6799	1.3011	0.0511039	1.25804	0.00803545	30.677	1.30064	0.0506399	1.25671	0.00671281	30.6463	1.31669	0.0666866	1.276	0.0260032	30.6671	1.31707	0.0670661	1.27362	0.0236173	30.65	1.31661	0.0666148	1.27283	0.0228272	30.711	1.33244	0.0824412	1.28699	0.0369864	30.7108	1.32929
Benzene	7-12	7.36	24.2913	7.59694	0.236941	7.3693	0.00930433	24.3029	7.61947	0.259474	7.36585	0.0058518	24.2761	7.62811	0.268112	7.36977	0.0097734	24.3564	7.62467	0.264671	7.37228	0.0122829	24.3472	7.63041	0.270407	7.3727	0.0127016	24.3469	7.61605	0.256053	7.38073	0.02073	24.3537	7.63042	0.270422	7.3787	0.0187009	24.336	7.6306	0.270604	7.37683	0.0168273	24.3944	7.64903	0.28903	7.38809	0.0280917	24.3867	7.65345
N-Methylpiperidine	1,9,10	2.25	29.6602	2.22811	-0.0218922	2.16134	-0.0886559	29.6858	2.23661	-0.0133927	2.16216	-0.0878405	29.6755	2.22871	-0.0212879	2.15323	-0.0967669	29.7235	2.25757	0.00757055	2.18284	-0.0671583	29.7283	2.24927	-0.000726797	2.17331	-0.0766924	29.7453	2.21765	-0.0323467	2.14913	-0.100869	29.7598	2.22429	-0.0257117	2.15091	-0.0990889	29.7471	2.21947	-0.0305296	2.14566	-0.104344	29.8013	2.24206	-0.00793657	2.16558	-0.0844221	29.804	2.23615
	11-14	2.35	29.5593	2.32897	-0.0210256	2.25919	-0.0908116	29.5728	2.34956	-0.000442701	2.27135	-0.0786502	29.57	2.33413	-0.0158712	2.25508	-0.0949204	29.6223	2.35874	0.00873722	2.28066	-0.0693404	29.6271	2.35056	0.000556536	2.27117	-0.0788298	29.6459	2.31705	-0.0329467	2.24546	-0.10454	29.6517	2.33242	-0.0175783	2.25548	-0.0945228	29.6427	2.32385	-0.0261463	2.24657	-0.103432	29.7045	2.3389	-0.0111032	2.25911	-0.0908922	29.7068	2.33332
	15-18	1.6	30.3257	1.56257	-0.0374256	1.51575	-0.084247	30.3515	1.57086	-0.0291427	1.51857	-0.0814303	30.3349	1.56923	-0.0307712	1.51608	-0.0839157	30.3998	1.58129	-0.0187128	1.52894	-0.0710557	30.3989	1.57866	-0.0213435	1.52534	-0.0746601	30.3878	1.57515	-0.0248467	1.52648	-0.0735163	30.4031	1.58107	-0.0189283	1.52891	-0.0710865	30.3859	1.58075	-0.0192463	1.52818	-0.0718185	30.4526	1.5908	-0.00920324	1.53653	-0.0634715	30.45	1.59017
	19,20	1.42	30.4488	1.43947	0.0194744	1.39634	-0.0236584	30.4759	1.44656	0.0265573	1.39841	-0.0215929	30.4594	1.44478	0.0247788	1.39585	-0.024151	30.5282	1.45279	0.0327872	1.4047	-0.0153022	30.526	1.45166	0.0316565	1.40263	-0.0173709	30.5103	1.45265	0.0326533	1.40777	-0.0122313	30.5261	1.45807	0.0380717	1.40997	-0.0100288	30.5097	1.4569	0.0369037	1.40845	-0.0115496	30.5809	1.4625	0.0424968	1.41261	-0.00739473	30.577	1.46307
Cyclohexanone	8-11	2.34	29.4958	2.39252	0.0525244	2.32083	-0.0191658	29.5237	2.39871	0.0587073	2.31886	-0.0211362	29.5021	2.40208	0.0620788	2.32073	-0.0192716	29.595	2.38604	0.0460372	2.30706	-0.0329441	29.5874	2.39026	0.0502565	2.30953	-0.0304706	29.5537	2.4093	0.0693033	2.33486	-0.00514018	29.5719	2.41222	0.0722217	2.33264	-0.00735535	29.5496	2.41695	0.0769537	2.33657	-0.00342862	29.6379	2.40555	0.0655468	2.32348	-0.0165159	29.6299	2.41027
	12-15	1.87	29.96	1.92827	0.0582744	1.8705	0.000495099	29.9882	1.93426	0.0642573	1.86987	-0.000126479	29.9719	1.93228	0.0622788	1.86684	-0.00316103	30.0383	1.94279	0.0727872	1.87848	0.00847814	30.0345	1.94311	0.0731065	1.87748	0.00748119	30.0344	1.92855	0.0585533	1.86896	-0.00103581	30.0521	1.93202	0.0620217	1.86829	-0.00171398	30.0342	1.9324	0.0624037	1.86814	-0.00186359	30.101	1.9424	0.0723968	1.87613	0.006134	30.0955	1.94457
	16,17	1.72	30.0798	1.80847	0.0884744	1.75428	0.0342848	30.1072	1.81521	0.0952073	1.75479	0.0347862	30.0912	1.81293	0.0929288	1.75153	0.031531	30.1623	1.81874	0.0987372	1.75853	0.0385344	30.158	1.81956	0.0995565	1.7581	0.0381039	30.137	1.8259	0.105903	1.76949	0.0494859	30.1533	1.83077	0.110772	1.77038	0.0503762	30.1368	1.82975	0.109754	1.7689	0.0489003	30.2089	1.83455	0.114547	1.77196	0.0519632	30.2035	1.83662
Cyclohexenone	8	6.03	25.7421	6.14617	0.116174	5.96201	-0.0679912	25.7566	6.16581	0.135807	5.96057	-0.069428	25.7111	6.19308	0.163079	5.98334	-0.0466601	25.8315	6.14954	0.119537	5.94598	-0.0840214	25.8033	6.17431	0.144307	5.96578	-0.0642209	25.8068	6.15615	0.126153	5.96594	-0.0640616	25.814	6.17012	0.140122	5.96657	-0.0634251	25.7756	6.191	0.161004	5.98511	-0.0448949	25.8779	6.1655	0.135497	5.95517	-0.0748325	25.8571	6.18302
	9	7	24.544	7.34427	0.344274	7.12421	0.124209	24.5556	7.36681	0.366807	7.1216	0.121595	24.5306	7.37358	0.373579	7.12386	0.12386	24.617	7.36404	0.364037	7.12028	0.120277	24.6068	7.37081	0.370807	7.12187	0.121869	24.6237	7.33925	0.339253	7.11248	0.112483	24.6296	7.35452	0.354522	7.1119	0.111903	24.6091	7.3575	0.357504	7.11281	0.11281	24.6847	7.3587	0.358697	7.10766	0.107663	24.6776	7.36252
	10,11	2.35	29.4048	2.48347	0.133474	2.40906	0.0590589	29.4349	2.48756	0.137557	2.40476	0.0547564	29.4115	2.49263	0.142629	2.40821	0.0582118	29.492	2.48899	0.138987	2.4066	0.0565981	29.4807	2.49691	0.146907	2.41258	0.0625775	29.4851	2.4779	0.127903	2.40134	0.0513402	29.5008	2.48337	0.133372	2.40145	0.0514475	29.4826	2.48395	0.133954	2.40134	0.0513431	29.558	2.4854	0.135397	2.40061	0.0506101	29.5499	2.49022
	12,13	2.03	29.8536	2.03462	0.00462443	1.97366	-0.0563416	29.8843	2.03811	0.0081073	1.97027	-0.0597332	29.861	2.04313	0.0131288	1.97393	-0.0560652	29.9331	2.04799	0.0179872	1.9802	-0.0498041	29.9256	2.05206	0.0220565	1.98275	-0.0472484	29.9354	2.0275	-0.00249674	1.96486	-0.0651432	29.9513	2.03282	0.00282168	1.96576	-0.0642393	29.9325	2.0341	0.00410372	1.96645	-0.0635459	30.0022	2.0412	0.0111968	1.97156	-0.0584365	29.997	2.04312
	14,15	2.44	29.4357	2.45257	0.0125744	2.37908	-0.0609152	29.4664	2.45601	0.0160073	2.37426	-0.0657435	29.4359	2.46828	0.0282788	2.38469	-0.0553136	29.5368	2.44424	0.00423722	2.36333	-0.0766706	29.5207	2.45691	0.0169065	2.37393	-0.0660716	29.5052	2.45775	0.0177533	2.38181	-0.0581872	29.5221	2.46202	0.0220217	2.3808	-0.0591982	29.4988	2.4678	0.0278037	2.38573	-0.0542698	29.5909	2.4525	0.0124968	2.36883	-0.0711675	29.5797	2.46047
Fluorobenzene	8,9	7.06	24.5881	7.30017	0.240174	7.08143	0.0214301	24.5982	7.32421	0.264207	7.08041	0.0204134	24.5522	7.35198	0.291979	7.10299	0.0429918	24.6493	7.33174	0.271737	7.08905	0.0290461	24.6262	7.35141	0.291407	7.10312	0.0431244	24.6434	7.31955	0.259553	7.09339	0.0333913	24.6493	7.33482	0.274822	7.09285	0.0328525	24.6107	7.3559	0.295904	7.11126	0.0512632	24.692	7.3514	0.291397	7.10061	0.0406118	24.6747	7.36542
	10,11	7.34	24.2756	7.61267	0.272674	7.38457	0.0445662	24.2872	7.63521	0.295207	7.38106	0.0410614	24.266	7.63818	0.298179	7.3795	0.0394991	24.3376	7.64344	0.303437	7.39043	0.0504283	24.3321	7.64551	0.305507	7.38729	0.0472916	24.3368	7.62615	0.286153	7.39052	0.0505179	24.3442	7.63992	0.299922	7.38789	0.0478875	24.3248	7.6418	0.301804	7.38765	0.0476549	24.3865	7.6569	0.316897	7.39569	0.05569	24.3815	7.65862
	12	7.13	24.4462	7.44207	0.312074	7.21908	0.0890781	24.4583	7.46411	0.334107	7.21566	0.0856567	24.425	7.47918	0.349179	7.22588	0.0958839	24.5072	7.47384	0.343837	7.22644	0.0964423	24.4957	7.48191	0.351907	7.22922	0.099217	24.5118	7.45115	0.321153	7.22093	0.0909251	24.519	7.46512	0.335122	7.21885	0.088854	24.4911	7.4755	0.345504	7.22689	0.0968856	24.5602	7.4832	0.353197	7.22792	0.0979156	24.5516	7.48852
Nitrobenzene	8,9	8.24	23.1785	8.70977	0.469774	8.44879	0.208792	23.181	8.74141	0.501407	8.45044	0.21044	23.1704	8.73378	0.493779	8.43799	0.197995	23.2632	8.71784	0.477837	8.42926	0.189264	23.2578	8.71981	0.479807	8.42531	0.185309	23.1947	8.76825	0.528253	8.49733	0.257329	23.1946	8.78952	0.549522	8.49956	0.259563	23.1858	8.7808	0.540804	8.48877	0.248774	23.2685	8.7749	0.534897	8.47555	0.235551	23.264	8.77612
	10,11	7.56	24.0668	7.82147	0.261474	7.58711	0.0271097	24.0797	7.84271	0.282707	7.58165	0.0216546	24.058	7.84618	0.286179	7.58045	0.0204549	24.1289	7.85214	0.292137	7.59222	0.0322201	24.1221	7.85551	0.295507	7.5902	0.0301992	24.1266	7.83635	0.276353	7.59422	0.0342231	24.1344	7.84972	0.289722	7.59077	0.0307664	24.1157	7.8509	0.290904	7.5898	0.0298007	24.1766	7.8668	0.306797	7.59843	0.0384295	24.1691	7.87102
	12	7.7	23.8489	8.03937	0.339374	7.79848	0.0984805	23.8599	8.06251	0.362507	7.79414	0.0941383	23.8386	8.06558	0.365579	7.79242	0.0924245	23.9209	8.06014	0.360137	7.79333	0.093335	23.9136	8.06401	0.364007	7.79166	0.0916575	23.9175	8.04545	0.345453	7.79686	0.0968622	23.9234	8.06072	0.360722	7.79481	0.0948057	23.9054	8.0612	0.361204	7.79311	0.0931066	23.9759	8.0675	0.367497	7.79228	0.0922829	23.9685	8.07162
p-Benzoquinone	9-12	6.79	24.952	6.93627	0.146274	6.72843	-0.0615659	24.952	6.97041	0.180407	6.73839	-0.05161	24.9302	6.97398	0.183979	6.73779	-0.0522066	25.0333	6.94774	0.157737	6.71776	-0.072243	25.0133	6.96431	0.174307	6.7291	-0.0609019	25.016	6.94695	0.156953	6.7323	-0.057696	25.0211	6.96302	0.173022	6.73332	-0.0566821	24.9921	6.9745	0.184504	6.74255	-0.0474523	25.0846	6.9588	0.168797	6.7214	-0.0685951	25.0679	6.97222
Toluene	11,12	7.25	24.4465	7.44177	0.191774	7.21879	-0.0312129	24.4561	7.46631	0.216307	7.21778	-0.0322166	24.4333	7.47088	0.220879	7.21787	-0.032135	24.5087	7.47234	0.222337	7.22499	-0.025008	24.501	7.47661	0.226607	7.2241	-0.025904	24.4941	7.46885	0.218853	7.23808	-0.0119218	24.5002	7.48392	0.233922	7.23703	-0.0129662	24.4806	7.486	0.236004	7.23704	-0.0129636	24.5421	7.5013	0.251297	7.2454	-0.00460185	24.5356	7.50452
	9,10	7.17	24.3981	7.49017	0.320174	7.26574	0.0957368	24.4094	7.51301	0.343007	7.26293	0.092929	24.3837	7.52048	0.350479	7.26579	0.0957853	24.4632	7.51784	0.347837	7.26899	0.0989859	24.4542	7.52341	0.353407	7.26932	0.0993154	24.4551	7.50785	0.337853	7.27587	0.105873	24.4624	7.52172	0.351722	7.27359	0.103587	24.4406	7.526	0.356004	7.27571	0.105706	24.5035	7.5399	0.369897	7.28268	0.112681	24.4958	7.54432
	13	7.16	24.4818	7.40647	0.246474	7.18454	0.0245449	24.494	7.42841	0.268407	7.18114	0.021145	24.4659	7.43828	0.278279	7.18637	0.0263691	24.5478	7.43324	0.273237	7.18719	0.0271863	24.538	7.43961	0.279607	7.18835	0.0283456	24.5402	7.42275	0.262753	7.1934	0.0334026	24.5478	7.43632	0.276322	7.191	0.0310041	24.5246	7.442	0.282004	7.1945	0.0344998	24.589	7.4544	0.294397	7.2001	0.0400981	24.5808	7.45932
	1,14,15	2.36	29.4624	2.42591	0.0659078	2.35322	-0.00678279	29.4932	2.42921	0.0692073	2.34835	-0.0116514	29.475	2.42915	0.0691455	2.34688	-0.0131216	29.5377	2.44334	0.0833372	2.36246	0.0024592	29.5335	2.44411	0.0841065	2.36156	0.0015607	29.5168	2.44619	0.0861866	2.3706	0.0106035	29.5374	2.44676	0.086755	2.36604	0.00603876	29.5213	2.44534	0.0853371	2.36401	0.00401075	29.579	2.46443	0.10443	2.38036	0.0203587	29.5757	2.46439
Norbornadiene	8,9	1.99	29.6327	2.25557	0.265574	2.18799	0.197988	29.6528	2.26961	0.279607	2.19406	0.204061	29.6187	2.28548	0.295479	2.20808	0.218077	29.7058	2.27524	0.285237	2.19992	0.209924	29.6945	2.28311	0.293107	2.206	0.215998	29.7095	2.25345	0.263453	2.18383	0.193825	29.7223	2.26182	0.271822	2.18721	0.197206	29.6932	2.2734	0.283404	2.1978	0.207796	29.7739	2.2695	0.279497	2.19208	0.202075	29.7649	2.27522
	10,11	3.58	28.2554	3.63287	0.0528744	3.52402	-0.055982	28.2719	3.65051	0.0705073	3.529	-0.0510037	28.2596	3.64458	0.0645788	3.52115	-0.0588509	28.3273	3.65374	0.0737372	3.53279	-0.0472068	28.327	3.65061	0.0706065	3.52731	-0.0526869	28.3359	3.62705	0.0470533	3.51498	-0.0650166	28.3457	3.63842	0.0584217	3.51839	-0.0616066	28.3361	3.6305	0.0505037	3.50976	-0.0702385	28.3958	3.6476	0.0675968	3.52316	-0.0568371	28.396	3.64412
	12-15	6.76	24.8843	7.00397	0.243974	6.79411	0.0341055	24.8998	7.02261	0.262607	6.78885	0.0288525	24.8637	7.04048	0.280479	6.80204	0.0420413	24.9543	7.02674	0.266737	6.79414	0.034142	24.9404	7.03721	0.277207	6.79954	0.039536	24.9505	7.01245	0.252453	6.79578	0.0357802	24.9579	7.02622	0.266222	6.79443	0.0344329	24.9263	7.0403	0.280304	6.80616	0.0461594	25.0004	7.043	0.282997	6.80273	0.0427326	24.989	7.05112
Anisole	9,13	6.91	24.5824	7.30587	0.395874	7.08696	0.176959	24.5933	7.32916	0.419157	7.0852	0.175199	24.5738	7.33038	0.420379	7.08212	0.172123	24.6481	7.33299	0.422987	7.09025	0.180255	24.6407	7.33691	0.426907	7.08911	0.179114	24.6331	7.32985	0.419853	7.10337	0.193373	24.6396	7.34452	0.434522	7.10223	0.192233	24.6224	7.3442	0.434204	7.09995	0.189952	24.6867	7.3567	0.446697	7.10573	0.195731	24.6792	7.36092
	10,12	7.29	24.5341	7.35417	0.0641744	7.13381	-0.156188	24.5463	7.37616	0.0861573	7.13063	-0.159366	24.5228	7.38138	0.0913788	7.1314	-0.158604	24.5983	7.38269	0.0926872	7.13831	-0.15169	24.5907	7.38696	0.0969565	7.13747	-0.152526	24.5899	7.37305	0.0830533	7.14524	-0.144762	24.5973	7.38677	0.0967717	7.14309	-0.146911	24.5773	7.38925	0.0992537	7.1435	-0.146496	24.6411	7.40225	0.112247	7.14973	-0.140273	24.6338	7.40632
	11	6.95	24.9189	6.96937	0.0193744	6.76054	-0.189458	24.9291	6.99331	0.0433073	6.76053	-0.189472	24.908	6.99618	0.0461788	6.75924	-0.190758	24.994	6.98704	0.0370372	6.75576	-0.194244	24.9821	6.99551	0.0455065	6.75924	-0.190756	24.9384	7.02455	0.0745533	6.80751	-0.142494	24.9449	7.03922	0.0892217	6.807	-0.142996	24.9299	7.0367	0.0867037	6.80268	-0.147321	25.0014	7.042	0.0919968	6.80177	-0.148233	24.9909	7.04922
	14-16	3.81	27.9947	3.89354	0.0835411	3.77687	-0.033126	28.0162	3.90624	0.0962406	3.77622	-0.0337827	27.9944	3.90978	0.0997788	3.77737	-0.0326324	28.0481	3.93297	0.122971	3.80278	-0.00721649	28.0476	3.93001	0.120007	3.79728	-0.0127232	28.0612	3.90175	0.0917533	3.7812	-0.0288044	28.0717	3.91242	0.102422	3.78335	-0.0266456	28.0551	3.91154	0.101537	3.78145	-0.0285517	28.1088	3.93463	0.12463	3.8004	-0.00959555	28.1079	3.93219
maleic anhydride	8,9	7.03	24.7625	7.12577	0.0957744	6.91226	-0.117744	24.7625	7.15991	0.129907	6.92158	-0.108418	24.7525	7.15168	0.121679	6.90948	-0.120525	24.8569	7.12414	0.0941372	6.88832	-0.141682	24.8464	7.13121	0.101207	6.89036	-0.139639	24.8441	7.11885	0.0888533	6.89889	-0.131107	24.8525	7.13162	0.101622	6.89636	-0.133644	24.8319	7.1347	0.104704	6.89742	-0.13258	24.9225	7.1209	0.0908968	6.87798	-0.152025	24.913	7.12712
2,5-dihydrofuran	6-9	4.65	27.0387	4.84962	0.199624	4.70431	0.054309	27.0481	4.87431	0.224307	4.71206	0.0620609	27.048	4.85613	0.206129	4.69167	0.0416679	27.0955	4.88554	0.235537	4.72382	0.0738188	27.1039	4.87376	0.223757	4.70915	0.0591531	27.1101	4.85285	0.202853	4.70291	0.0529082	27.1135	4.87062	0.220622	4.70994	0.0599442	27.1098	4.8568	0.206804	4.69528	0.0452776	27.1625	4.8809	0.230897	4.71439	0.0643903	27.1638	4.87632
	10,11	5.89	25.871	6.01727	0.127274	5.83697	-0.0530288	25.8858	6.03661	0.146607	5.83567	-0.0543275	25.8554	6.04878	0.158779	5.84393	-0.0460732	25.9439	6.03714	0.147137	5.8373	-0.0527008	25.9405	6.03711	0.147107	5.83321	-0.0567872	25.9302	6.03275	0.142753	5.84635	-0.0436487	25.9395	6.04462	0.154622	5.84522	-0.044785	25.911	6.0556	0.165604	5.85421	-0.0357918	25.9869	6.0565	0.166497	5.84989	-0.0401141	25.9797	6.06042
[truncated: 273 more columns]

## Sheet: 13C Geometry
		Geometry:	B3LYP/6-31G*					B3LYP/6-31G**					B3LYP/6-31+G**					B3LYP/6-311G**					B3LYP/6-311+G**					M06-2X/6-31G*					M06-2X/6-31G**					M06-2X/6-31+G**					M06-2X/6-311G**					M06-2X/6-311+G**
		NMR:	wB97XD/def2-SVP					wB97XD/def2-SVP					wB97XD/def2-SVP					wB97XD/def2-SVP					wB97XD/def2-SVP					wB97XD/def2-SVP					wB97XD/def2-SVP					wB97XD/def2-SVP					wB97XD/def2-SVP					wB97XD/def2-SVP
		Solvent:	PCM - NMR only					PCM - NMR only					PCM - NMR only					PCM - NMR only					PCM - NMR only					PCM - NMR only					PCM - NMR only					PCM - NMR only					PCM - NMR only					PCM - NMR only
				unscaled	scaled	linear regression			unscaled	scaled	linear regression			unscaled	scaled	linear regression			unscaled	scaled	linear regression			unscaled	scaled	linear regression			unscaled	scaled	linear regression			unscaled	scaled	linear regression			unscaled	scaled	linear regression			unscaled	scaled	linear regression			unscaled
			Ave Deviation:	0.697485	-7.90044e-14	R2:	0.999363	Ave Deviation:	0.802652	-9.21966e-14	R2:	0.999372	Ave Deviation:	1.10411	-4.4794e-14	R2:	0.999359	Ave Deviation:	0.270149	-1.74158e-14	R2:	0.999367	Ave Deviation:	0.474221	-6.53401e-14	R2:	0.999359	Ave Deviation:	0.0360461	-5.30174e-14	R2:	0.999343	Ave Deviation:	0.105891	-8.12404e-15	R2:	0.999355	Ave Deviation:	0.335872	-4.28313e-14	R2:	0.999357	Ave Deviation:	-0.353775	-7.05822e-14	R2:	0.999327	Ave Deviation:	-0.194672
			Max Deviation:	6.06439	4.60563	slope:	-1.00806	Max Deviation:	6.26654	4.5517	slope:	-1.00928	Max Deviation:	6.94312	4.52853	slope:	-1.01276	Max Deviation:	4.50865	4.31007	slope:	-1.00312	Max Deviation:	5.08891	4.316	slope:	-1.00548	Max Deviation:	5.09987	5.12795	slope:	-1.00042	Max Deviation:	5.00526	5.08781	slope:	-1.00122	Max Deviation:	4.82275	5.0846	slope:	-1.00388	Max Deviation:	5.18563	4.90911	slope:	-0.995912	Max Deviation:	5.11081
			RMSD:	1.73085	1.49809	intercept:	195.668	RMSD:	1.78907	1.4874	intercept:	195.87	RMSD:	2.0275	1.50347	intercept:	195.84	RMSD:	1.53324	1.49317	intercept:	196.002	RMSD:	1.61697	1.50304	intercept:	196.081	RMSD:	1.52263	1.52137	intercept:	195.887	RMSD:	1.51463	1.50733	intercept:	196.008	RMSD:	1.56488	1.50512	intercept:	195.986	RMSD:	1.59263	1.54007	intercept:	196.099	RMSD:	1.54484
			Isotropic	unscaled d	unscaled d	scaled d	scaled d	Isotropic	unscaled d	unscaled d	scaled d	scaled d	Isotropic	unscaled d	unscaled d	scaled d	scaled d	Isotropic	unscaled d	unscaled d	scaled d	scaled d	Isotropic	unscaled d	unscaled d	scaled d	scaled d	Isotropic	unscaled d	unscaled d	scaled d	scaled d	Isotropic	unscaled d	unscaled d	scaled d	scaled d	Isotropic	unscaled d	unscaled d	scaled d	scaled d	Isotropic	unscaled d	unscaled d	scaled d	scaled d	Isotropic	unscaled d
Compound	C-#	Expt d (ppm)	Shielding	ppm	deviation	ppm	deviation	Shielding	ppm	deviation	ppm	deviation	Shielding	ppm	deviation	ppm	deviation	Shielding	ppm	deviation	ppm	deviation	Shielding	ppm	deviation	ppm	deviation	Shielding	ppm	deviation	ppm	deviation	Shielding	ppm	deviation	ppm	deviation	Shielding	ppm	deviation	ppm	deviation	Shielding	ppm	deviation	ppm	deviation	Shielding	ppm
Nitromethane	1	62.49	131.589	64.0796	1.58959	63.5673	1.07725	131.632	64.238	1.74804	63.6477	1.1577	131.46	64.3798	1.88982	63.5688	1.07878	131.535	64.4673	1.97725	64.2666	1.77663	131.585	64.4957	2.00571	64.1442	1.65421	132.949	62.9376	0.447634	62.9114	0.421429	133.03	62.9776	0.487637	62.9007	0.41067	132.851	63.1352	0.645249	62.8912	0.401156	133.115	62.9839	0.493871	63.2424	0.75241	133.046	63.1195
Nitroethane	1	12.31	184.072	11.5965	-0.713506	11.5038	-0.806224	184.296	11.5749	-0.73506	11.4686	-0.841432	184.267	11.573	-0.736975	11.4272	-0.88277	184.666	11.3364	-0.973648	11.3011	-1.00893	184.707	11.3737	-0.936286	11.3117	-0.998273	184.472	11.4148	-0.895166	11.4101	-0.899919	184.626	11.3821	-0.927863	11.3682	-0.941774	184.597	11.3887	-0.921251	11.3447	-0.965282	184.968	11.1306	-1.17943	11.1763	-1.13374	185.003	11.162
	2	70.47	124.57	71.0978	0.627794	70.5293	0.0593393	124.65	71.2204	0.75044	70.5659	0.0959341	124.195	71.6452	1.17522	70.7426	0.272649	124.565	71.4373	0.967252	71.2149	0.744938	124.354	71.7267	1.25671	71.3358	0.865802	126.702	69.1849	-1.28507	69.1561	-1.31387	126.768	69.2396	-1.23036	69.155	-1.31498	126.352	69.6335	-0.836451	69.3643	-1.10567	126.748	69.3505	-1.11953	69.6351	-0.834856	126.543	69.6226
Acetaldehyde	1	199.97	-5.1691	200.837	0.867394	199.232	-0.73838	-5.2196	201.09	1.12004	199.242	-0.727949	-6.2082	202.049	2.07852	199.503	-0.466852	-2.9163	198.919	-1.05135	198.3	-1.67039	-3.6218	199.703	-0.267486	198.614	-1.35587	-3.4269	199.314	-0.656466	199.231	-0.739452	-3.4542	199.462	-0.507863	199.218	-0.751632	-4.1394	200.125	0.155149	199.351	-0.618572	-1.4878	197.586	-2.38363	198.397	-1.57257	-1.9347	198.1
	2	30.99	163.881	31.7871	0.797094	31.5329	0.542944	164.026	31.8441	0.85414	31.5515	0.561497	164.193	31.6476	0.657625	31.2489	0.258933	164.406	31.5965	0.606452	31.4981	0.508123	164.635	31.4458	0.455814	31.2744	0.284434	164.307	31.5794	0.589434	31.5663	0.576285	164.39	31.6176	0.627637	31.579	0.588996	164.527	31.459	0.469049	31.3374	0.347422	164.72	31.3781	0.388071	31.5069	0.516873	164.886	31.2792
Oxirane	2,3	40.94	154.709	40.9588	0.0187944	40.6313	-0.308687	154.784	41.0868	0.14684	40.7093	-0.230742	154.31	41.5304	0.590375	41.0072	0.0671814	155.265	40.7377	-0.202298	40.6109	-0.329075	155.028	41.053	0.112964	40.8292	-0.110775	156.89	38.9964	-1.94362	38.9801	-1.95985	156.934	39.0741	-1.86586	39.0264	-1.91362	156.698	39.2878	-1.6522	39.1359	-1.80409	157.409	38.6892	-2.25083	38.848	-2.09202	157.318	38.847
Acetonitrile	1	116.33	79.0428	116.625	0.295494	115.693	-0.636973	79.0205	116.85	0.51994	115.776	-0.553894	78.8017	117.039	0.708625	115.564	-0.76581	81.0515	114.951	-1.37915	114.593	-1.73688	80.8778	115.203	-1.12709	114.575	-1.75494	80.2603	115.626	-0.703666	115.578	-0.751808	80.2757	115.732	-0.597763	115.591	-0.739203	80.0666	115.919	-0.410851	115.471	-0.859016	81.9521	114.146	-2.18353	114.615	-1.71498	81.821	114.344
	2	1.89	194.131	1.53769	-0.352306	1.5254	-0.3646	194.381	1.48944	-0.40056	1.47575	-0.414248	194.227	1.61332	-0.276675	1.593	-0.297	195.329	0.673152	-1.21685	0.671057	-1.21894	195.297	0.784114	-1.10589	0.779841	-1.11016	194.61	1.27683	-0.613166	1.2763	-0.613698	194.863	1.14544	-0.744563	1.14404	-0.745963	194.686	1.29965	-0.590351	1.29462	-0.595376	195.606	0.492271	-1.39773	0.494292	-1.39571	195.588	0.577495
Cyclopropane	1-3	-3.15	196.017	-0.349072	2.80093	-0.346281	2.80372	196.193	-0.322594	2.82741	-0.319629	2.83037	195.939	-0.0981753	3.05182	-0.0969385	3.05306	196.612	-0.609715	2.54028	-0.607818	2.54218	196.491	-0.410286	2.73971	-0.40805	2.74195	197.029	-1.1421	2.0079	-1.14162	2.00838	197.029	-1.0208	2.1292	-1.01955	2.13045	196.812	-0.826618	2.32338	-0.823422	2.32658	197.312	-1.213	1.937	-1.21797	1.93203	197.26	-1.09467
Acetone	2	206.93	-12.9775	208.646	1.71579	206.978	0.0475884	-13.0662	208.937	2.00664	207.017	0.086542	-14.1546	209.995	3.06492	207.349	0.419441	-10.8791	206.881	-0.0485484	206.238	-0.692366	-11.7218	207.803	0.872514	206.67	-0.260014	-10.8672	206.754	-0.176166	206.668	-0.26225	-10.9745	206.982	0.0524366	206.729	-0.200523	-11.7922	207.778	0.847949	206.975	0.0446406	-9.0608	205.159	-1.77063	206.002	-0.928481	-9.664	205.829
	1,4	30.94	164.716	30.9522	0.0121944	30.7047	-0.235281	164.897	30.9736	0.0335898	30.6889	-0.251053	164.906	30.9346	-0.00537527	30.5449	-0.395085	165.196	30.8065	-0.133548	30.7106	-0.229418	165.296	30.7845	-0.155486	30.6167	-0.323262	165.189	30.6974	-0.242566	30.6847	-0.255347	165.306	30.7021	-0.237863	30.6646	-0.275385	165.303	30.6823	-0.257701	30.5637	-0.376324	165.571	30.5279	-0.412079	30.6532	-0.286767	165.645	30.52
Oxetane	3	22.35	175.103	20.5657	-1.78431	20.4013	-1.94874	175.242	20.6282	-1.72176	20.4387	-1.91133	174.98	20.8599	-1.49008	20.5971	-1.75287	175.607	20.3949	-1.95515	20.3314	-2.01862	175.556	20.525	-1.82499	20.4132	-1.93685	176.109	19.7777	-2.57227	19.7695	-2.5805	176.185	19.8228	-2.52716	19.7986	-2.55139	175.9	20.0858	-2.26415	20.0082	-2.34181	176.617	19.4819	-2.86813	19.5618	-2.78816	176.524	19.6415
	2,4	72.55	127.176	68.492	-4.05801	67.9444	-4.60563	127.241	68.629	-3.92101	67.9983	-4.5517	126.951	68.8893	-3.66068	68.0215	-4.52853	127.549	68.453	-4.09705	68.2399	-4.31007	127.473	68.6079	-3.94209	68.234	-4.316	128.436	67.4501	-5.09987	67.4221	-5.12795	128.463	67.5447	-5.00526	67.4622	-5.08781	128.258	67.7272	-4.82275	67.4654	-5.0846	128.734	67.3644	-5.18563	67.6409	-4.90911	128.726	67.4392
Methyl acetate	2	171.55	23.7192	171.949	0.399094	170.574	-0.975707	23.6699	172.201	0.65054	170.618	-0.931959	22.9871	172.853	1.30322	170.676	-0.874354	25.5006	170.502	-1.04825	169.971	-1.57885	25.0834	170.997	-0.552686	170.065	-1.48462	25.7032	170.183	-1.36657	170.113	-1.43742	25.6857	170.322	-1.22776	170.114	-1.43592	25.1683	170.817	-0.732551	170.157	-1.39296	27.287	168.812	-2.73843	169.505	-2.04548	26.9935	169.172
	3	20.71	174.405	21.2628	0.552794	21.0928	0.38279	174.613	21.2571	0.54714	21.0618	0.35179	174.628	21.2121	0.502125	20.9449	0.234898	175.022	20.9803	0.270252	20.915	0.204961	175.11	20.9709	0.260914	20.8566	0.146622	174.986	20.9005	0.190534	20.8918	0.181832	175.139	20.869	0.159037	20.8435	0.133532	175.135	20.8509	0.140949	20.7703	0.0603354	175.526	20.5721	-0.137929	20.6565	-0.0534839	175.589	20.5764
	5	51.62	143.894	51.7746	0.154594	51.3606	-0.259364	143.961	51.909	0.28904	51.432	-0.187997	143.489	52.3511	0.731125	51.6916	0.0716132	144.185	51.8171	0.197052	51.6558	0.0357963	144.073	52.0079	0.387914	51.7245	0.10447	144.942	50.9441	-0.675866	50.9229	-0.697077	144.98	51.028	-0.591963	50.9657	-0.654326	144.69	51.2961	-0.323851	51.0978	-0.522171	145.243	50.8558	-0.764229	51.0645	-0.555474	145.207	50.9583
DMF	1	162.52	35.7223	159.946	-2.57401	158.667	-3.85284	35.6709	160.2	-2.32046	158.727	-3.79267	34.9659	160.874	-1.64558	158.848	-3.67225	37.0064	158.996	-3.52405	158.501	-4.01885	36.6207	159.46	-3.05999	158.591	-3.92905	37.5755	158.311	-4.20887	158.245	-4.27478	37.5579	158.45	-4.06996	158.256	-4.26361	37.006	158.98	-3.54025	158.365	-4.1549	38.7514	157.347	-5.17283	157.993	-4.52694	38.4496	157.715
	5	36.48	159.79	35.878	-0.602006	35.5911	-0.888864	159.99	35.8807	-0.59926	35.551	-0.928999	159.573	36.2677	-0.212275	35.8108	-0.669171	160.278	35.7247	-0.755348	35.6135	-0.866524	160.061	36.0198	-0.460186	35.8235	-0.656495	160.343	35.5435	-0.936466	35.5287	-0.951265	160.457	35.5505	-0.929463	35.5071	-0.972911	160.162	35.8235	-0.656451	35.685	-0.794952	160.727	35.3719	-1.10813	35.5171	-0.962933	160.551	35.6144
	4	31.44	165.796	29.8726	-1.56741	29.6338	-1.80625	165.963	29.9076	-1.53236	29.6328	-1.80721	165.603	30.2368	-1.20318	29.8559	-1.58409	166.282	29.7201	-1.71995	29.6276	-1.81244	166.093	29.9875	-1.45249	29.8241	-1.61592	166.32	29.567	-1.87297	29.5547	-1.88528	166.414	29.5943	-1.84566	29.5582	-1.88183	166.092	29.8939	-1.54605	29.7784	-1.66163	166.632	29.4664	-1.97363	29.5873	-1.85267	166.491	29.6743
Propionitrile	2	120.68	75.3646	120.304	-0.376306	119.342	-1.33818	75.347	120.523	-0.15656	119.416	-1.26415	75.1351	120.705	0.0252247	119.185	-1.4954	77.2937	118.709	-1.97135	118.339	-2.34077	77.1398	118.941	-1.73909	118.293	-2.38732	76.4353	119.451	-1.22867	119.402	-1.2784	76.414	119.594	-1.08606	119.448	-1.23222	76.2277	119.758	-0.921951	119.295	-1.38496	78.1117	117.987	-2.69313	118.471	-2.20881	77.9818	118.183
	3	10.92	184.08	11.5886	0.668594	11.4959	0.575939	184.273	11.5979	0.67794	11.4914	0.571356	184.132	11.7082	0.788225	11.5607	0.640726	185.31	10.6925	-0.227548	10.6592	-0.260823	185.274	10.807	-0.112986	10.7481	-0.171884	184.515	11.372	0.452034	11.3673	0.447299	184.664	11.3435	0.423537	11.3297	0.409673	184.516	11.4702	0.550249	11.4259	0.505903	185.536	10.563	-0.357029	10.6063	-0.31367	185.488	10.6767
	4	10.48	183.347	12.3212	1.84119	12.2227	1.74268	183.6	12.2701	1.79014	12.1574	1.67738	183.499	12.3413	1.86132	12.1859	1.70585	183.941	12.0612	1.58115	12.0236	1.54362	183.952	12.1291	1.64911	12.063	1.58301	183.822	12.0641	1.58413	12.0591	1.57911	184.009	11.9992	1.51924	11.9846	1.50457	183.916	12.0702	1.59025	12.0236	1.54358	184.254	11.8449	1.36487	11.8935	1.41349	184.27	11.8949
Isoxazole	1	157.64	35.8207	159.848	2.20759	158.57	0.929549	35.8168	160.054	2.41364	158.583	0.94277	35.4597	160.381	2.74062	158.36	0.720174	36.9329	159.069	1.42945	158.574	0.934426	36.8142	159.267	1.62651	158.399	0.758508	38.6149	157.272	-0.368266	157.206	-0.433748	38.6047	157.403	-0.236763	157.211	-0.429131	38.3014	157.684	0.044349	157.075	-0.565288	39.5453	156.553	-1.08673	157.196	-0.444102	39.4514	156.714
[truncated: 120 more rows]
[truncated: 133 more columns]

## Sheet: 1H Solvent
		Geometry:	B3LYP/6-31G*					B3LYP/6-31G*					B3LYP/6-31G*					B3LYP/6-31G*
		NMR:	WP04/jul-cc-pVDZ					WP04/jul-cc-pVDZ					WP04/jul-cc-pVDZ					WP04/jul-cc-pVDZ
		Solvent:	PCM					CPCM					SMD					none
[truncated: 120 more rows]

## Sheet: 13C Solvent
		Geometry:	B3LYP/6-31G*					B3LYP/6-31G*					B3LYP/6-31G*					B3LYP/6-31G*
[truncated: 151 more rows]
